# Supplementary material for: Evaluation of the nutritional status of workers of transformation industries adherent to the Brazilian Workers’ Food Program. A comparative study
Source: PLoS One. 2017 Feb 9;12(2):e0171821. doi: 10.1371/journal.pone.0171821 (PMC5300183; doi:10.1371/journal.pone.0171821)
Supplement: S1 File — (XLSX) [file pone.0171821.s001.xlsx]

## Sheet: Plan1
subject ID	Worker's Food Program	company ID	sector	company size	number of workers	finite population correction - company	finite population correction - workers	sampling weigth	gender	civil status	number of children	education	income (BRL)	income as number of minimum wages	in-house formation	observation date	age	weight	height	BMI	waist circunference	total kcal	protein (g)	protein (kcal)	lipid (g)	lipid (kcal)	carbohydrates (g)	carbohydrates (kcal)	fiber (g)	sodium (g)	saturate fat (g)	Gord Sat Almoço (Kcal)
101	0	1	3	1	50	11	1185	0.0787746	1	2	3	3	1000	1.4	0	2014-09-10	36	78.5	168	27.81	94.8	601.17	49.4809	197.924	24.8043	223.238	45	180	15.06	1278.01	8.53	76.77
102	0	1	3	1	50	11	1185	0.0787746	1	1	2	3	724	1	0	2014-09-10	30	70.7	175	23.09	78.3	1189.75	85	340	59.3333	534	79	316	21.63	4718.35	23.5771	212.194
103	0	1	3	1	50	11	1185	0.0787746	1	0	0	5	4000	5.5	1	2014-09-10	28	74.2	170	25.67	87.6	544.24	78.25	313	9.55556	86	36.25	145	8.91548	1815.18	8.836	79.524
104	0	1	3	1	50	11	1185	0.0787746	1	1	3	4	20000	27.6	0	2014-09-10	61	72.1	171	24.66	91.2	442.77	33.25	133	15.3333	138	43	172	9.90533	1150.12	4.23042	38.0737
105	0	1	3	1	50	11	1185	0.0787746	0	0	0	2	2028	2.8	0	2014-09-10	53	78	151	34.21	108.85	494.24	38	152	19	171	43	172	3.74	889.42	5.32	47.88
106	0	1	3	1	50	11	1185	0.0787746	1	1	2	2	724	1	1	2014-09-10	47	63.7	161	24.57	84.5	227.52	27.75	111	2.55556	23	23.25	93	6.85	690.64	0.58	5.22
107	0	1	3	1	50	11	1185	0.0787746	1	1	3	2	724	1	0	2014-09-10	20	53.7	157	21.79	78	712.22	62.5	250	13.6667	123	84.75	339	18.85	1407.03	3.9	35.1
108	0	1	3	1	50	11	1185	0.0787746	1	0	0	3	724	1	1	2014-09-10	20	62.5	169	21.88	73.6	823.29	45	180	26.5556	239	101	404	24.58	3181.18	12.45	112.05
109	0	1	3	1	50	11	1185	0.0787746	1	1	4	1	1000	1.4	0	2014-09-10	59	64.1	164	23.83	79.8	719.15	28.5	114	18.3333	165	110	440	20.8	924.15	5.26	47.34
110	0	1	3	1	50	11	1185	0.0787746	1	0	0	2	724	1	0	2014-09-10	21	56.1	180	17.31	70.8	243.31	7.25	29	7.22222	65	37.5	150	0.3	321.7	2.24	20.16
111	0	1	3	1	50	11	1185	0.0787746	0	0	3	2	724	1	0	2014-09-10	40	71.2	159	28.16	92.5	368.34	37.75	151	11.6667	105	28.25	113	7.51	1166.82	3.77	33.93
112	0	1	3	1	50	11	1185	0.0787746	0	0	0	2	1448	2	1	2014-09-10	36	57.4	145	27.3	79.7	332.97	28.5	114	2.33333	21	49.5	198	8.4	542.69	0.78	7.02
113	0	1	3	1	50	11	1185	0.0787746	1	1	2	2	724	1	0	2014-09-10	20	77.1	170	26.68	91.35	763.17	43.25	173	37.5556	338	63	252	11.29	3176.75	15.2371	137.134
114	0	1	3	1	50	11	1185	0.0787746	0	1	3	1	724	1	0	2014-09-10	49	77.1	152	33.37	103.5	561.6	33.5	134	22.6667	204	55.75	223	14.57	3951.04	6.78209	61.0388
115	0	1	3	1	50	11	1185	0.0787746	1	0	0	1	724	1	0	2014-09-10	20	67.4	178	21.27	77.5	876.91	50.5	202	22.8889	206	117.25	469	22.58	2063.36	7.4	66.6
116	0	1	3	1	50	11	1185	0.0787746	0	2	1	2	724	1	0	2014-09-10	29	63.2	167	22.66	73.65	658.28	29.25	117	24.5556	221	80	320	16.87	1252.91	5.2497	47.2473
117	0	1	3	1	50	11	1185	0.0787746	1	0	0	1	724	1	0	2014-09-10	22	63.8	174	21.07	75.3	373.94	31.75	127	11.3333	102	36.25	145	6.2	866.662	2.49	22.41
118	0	1	3	1	50	11	1185	0.0787746	1	0	0	2	724	1	0	2014-09-10	20	69.8	172	23.59	77.1	499.81	49.75	199	10.5556	95	51.25	205	10.99	1177.56	2.43	21.87
119	0	1	3	1	50	11	1185	0.0787746	1	2	1	1	724	1	0	2014-09-10	63	81.9	160	31.99	107	673.37	61.25	245	18.1111	163	66.5	266	19.33	1330.46	4.51	40.59
120	0	1	3	1	50	11	1185	0.0787746	1	3	4	2	724	1	0	2014-09-10	58	71.4	155	29.72	98.3	312.58	19.5	78	14.5556	131	26	104	11.4	623.214	4.26	38.34
121	0	1	3	1	50	11	1185	0.0787746	1	0	0	2	724	1	0	2014-09-10	20	69.7	176	22.5	78.25	576.91	32.75	131	20.1111	181	66.25	265	5.64	1038.73	6.69	60.21
122	0	1	3	1	50	11	1185	0.0787746	1	0	0	2	724	1	1	2014-09-10	20	80.7	167	28.94	87.4	478.2	18	72	4.88889	44	90.5	362	10.39	2373.94	0.74	6.66
123	0	1	3	1	50	11	1185	0.0787746	1	1	3	4	20000	27.6	1	2014-09-10	60	80.7	169	28.26	90.25	348.7	26.5	106	16.5556	149	23.5	94	8.6	879.357	5.52	49.68
124	0	1	3	1	50	11	1185	0.0787746	1	1	3	1	724	1	0	2014-09-10	57	52.5	161	20.25	75.2	545.82	34.5	138	3.44444	31	94	376	17.08	1322.28	1.25	11.25
125	0	1	3	1	50	11	1185	0.0787746	1	1	5	3	6000	8.3	1	2014-09-10	45	73.8	165	27.11	90.25	960.79	39.5	158	37.4444	337	116.75	467	7.86	7937.77	18.82	169.38
126	0	1	3	1	50	11	1185	0.0787746	1	1	3	2	1224	1.7	0	2014-09-10	53	78.9	165	28.98	97.25	782.34	52.25	209	29.3333	264	77.25	309	14.46	1416.38	8.62	77.58
127	0	1	3	1	50	11	1185	0.0787746	1	0	1	1	734	1	0	2014-09-10	27	87.4	171	29.89	99.75	847.6	53.75	215	20.7778	187	111.25	445	21.46	1496.39	4.88	43.92
128	0	1	3	1	50	11	1185	0.0787746	1	1	3	3	1100	1.5	0	2014-09-10	52	83.9	179	26.19	94.05	545.46	18.75	75	2.33333	21	112.5	450	16.16	1585.77	0.55	4.95
129	0	1	3	1	50	11	1185	0.0787746	1	4	2	3	724	1	1	2014-09-10	53	68	165	24.98	86.5	742.79	41.5	166	28.3333	255	80.25	321	9.95	1054.65	8.96	80.64
130	0	1	3	1	50	11	1185	0.0787746	1	3	2	3	1440	2	0	2014-09-10	20	66.1	160	25.82	90.25	426.82	37.5	150	11.5556	104	43.25	173	11.65	1037.23	32.51	292.59
131	0	1	3	1	50	11	1185	0.0787746	1	1	4	1	1000	1.4	1	2014-09-10	56	59.7	166	21.66	84.85	434.51	36.25	145	10.7778	97	48.25	193	15.85	1782.5	4.46	40.14
132	0	1	3	1	50	11	1185	0.0787746	1	1	5	1	1700	2.3	1	2014-09-10	20	56	170	19.38	81.5	228.03	17	68	3.88889	35	31.25	125	10.45	385.848	1.43	12.87
133	0	1	3	1	50	11	1185	0.0787746	1	1	3	1	724	1	0	2014-09-10	20	78.4	166	28.45	96.25	538.98	36.25	145	3.77778	34	90	360	21.45	1301.35	1.31	11.79
134	0	1	3	1	50	11	1185	0.0787746	1	0	2	1	724	1	0	2014-09-10	37	63	159	24.92	87.9	237.5	7.25	29	1.88889	17	47.75	191	12.33	1069.95	0.44	3.96
135	0	1	3	1	50	11	1185	0.0787746	1	0	0	3	724	1	0	2014-09-10	32	68.9	167	24.71	84.05	897.11	37.5	150	34.3333	309	109.5	438	11.1	2445.98	11.8	106.2
136	0	1	3	1	50	11	1185	0.0787746	0	1	1	3	740	1	0	2014-09-10	20	65.8	155	27.39	82.9	441.73	13	52	11.2222	101	72.25	289	3	1079.27	1.94	17.46
201	1	2	3	2	160	10	1521	0.541667	0	1	2	2	724	1	0	2014-09-10	51	57.3	151	25.13	83.75	428.96	33.78	135.12	12.3889	111.5	46.085	184.34	5.25	1125.82	5.28	47.52
202	1	2	3	2	160	10	1521	0.541667	1	1	1	2	724	1	0	2014-09-10	41	64.6	157	26.21	87.9	280.83	26.3725	105.49	7.3	65.7	27.4775	109.91	3.06	1350.93	2.66	23.94
203	1	2	3	2	160	10	1521	0.541667	0	0	1	3	724	1	0	2014-09-10	36	57.6	155	23.98	78.6	134.48	5.2228	20.8912	1.06333	9.57	26.0075	104.03	8.21	605.54	0.15	1.35
204	1	2	3	2	160	10	1521	0.541667	0	1	1	2	724	1	0	2014-09-10	44	73.9	158	29.6	97.3	552.55	44.7025	178.81	15.4878	139.39	59.2325	236.93	16.22	1866.93	3.73	33.57
205	1	2	3	2	160	10	1521	0.541667	0	0	2	1	724	1	0	2014-09-10	50	58.2	153	24.86	79.9	536.97	48.8975	195.59	23.3811	210.43	33.2175	132.87	11.05	1892.63	6.15	55.35
206	1	2	3	2	160	10	1521	0.541667	1	2	0	1	724	1	1	2014-09-10	37	93.7	162	35.7	109.45	344.5	29.6725	118.69	6.48778	58.39	41.8725	167.49	2.97	2241.91	2.55	22.95
207	1	2	3	2	160	10	1521	0.541667	0	2	2	2	724	1	1	2014-09-10	39	54.4	151	23.86	74.55	416	32.7925	131.17	7.48667	67.38	54.6225	218.49	8.25	2651.75	2.66	23.94
208	1	2	3	2	160	10	1521	0.541667	0	1	2	3	724	1	1	2014-09-10	45	62.5	159	24.72	86.75	574.95	52.5575	210.23	12.7911	115.12	62.42	249.68	4.19	1827.95	5	45
209	1	2	3	2	160	10	1521	0.541667	0	0	2	3	724	1	0	2014-09-10	29	81.6	156	33.53	95.9	419.76	28.8125	115.25	16.7989	151.19	38.8475	155.39	6.34	1565.22	4.13	37.17
210	1	2	3	2	160	10	1521	0.541667	0	0	1	2	724	1	0	2014-09-10	48	61.3	153	26.19	80.5	256.56	25.5025	102.01	6.48778	58.39	24.3775	97.51	2.84	1483.99	2.53	22.77
211	1	2	3	2	160	10	1521	0.541667	0	1	4	2	724	1	1	2014-09-10	42	83.1	166	30.16	98.5	354.68	27.8725	111.49	6.72778	60.55	46.2225	184.89	3.79	1488.73	2.68	24.12
212	1	2	3	2	160	10	1521	0.541667	0	1	1	1	724	1	0	2014-09-10	47	63.9	157	25.92	84.75	480.18	30.135	120.54	7.46444	67.18	73.5625	294.25	7.2	1391.5	2.64	23.76
213	1	2	3	2	160	10	1521	0.541667	0	1	2	3	724	1	0	2014-09-10	49	72.8	146	34.15	96.75	327.76	28.255	113.02	9.50667	85.56	32.6425	130.57	3.3	2426.41	3	27
214	1	2	3	2	160	10	1521	0.541667	0	2	1	2	724	1	0	2014-09-10	44	52.7	150	23.42	77	160.85	7.0825	28.33	1.22111	10.99	30.98	123.92	10.18	679.78	0.26	2.34
215	1	2	3	2	160	10	1521	0.541667	0	1	1	2	724	1	1	2014-09-10	40	70.2	153	29.99	90.05	270.28	25.57	102.28	7.92889	71.36	24.6575	98.63	2.79	1404.72	2.78	25.02
216	1	2	3	2	160	10	1521	0.541667	0	1	1	3	724	1	0	2014-09-10	40	64.1	161	24.73	88.5	201.43	5.69	22.76	0.527778	4.75	43.38	173.52	3.9	1639.71	0.11	0.99
217	1	2	3	2	160	10	1521	0.541667	0	1	0	1	724	1	1	2014-09-10	45	100.3	149	45.18	114.5	257.02	6.9	27.6	1.38222	12.44	53.86	215.44	4.43	1788.99	0.29	2.61
218	1	2	3	2	160	10	1521	0.541667	0	0	2	2	724	1	0	2014-09-10	35	69.8	158	27.96	34.55	251.09	22.4225	89.69	3.83222	34.49	31.7275	126.91	13.05	551.39	0.74	6.66
219	1	2	3	2	160	10	1521	0.541667	0	4	3	2	724	1	1	2014-09-10	43	63.4	156	26.05	85.65	180.9	3.93	15.72	0.213333	1.92	40.555	162.22	3.6	1176.46	0.1	0.9
220	1	2	3	2	160	10	1521	0.541667	1	0	0	2	724	1	0	2014-09-10	24	61.5	164	22.87	74.95	895.19	42.7925	171.17	32.7956	295.16	107.862	431.45	17.63	2175.08	8.93	80.37
221	1	2	3	2	160	10	1521	0.541667	1	2	1	3	724	1	0	2014-09-10	40	98.8	163	37.19	109.9	557.53	75.0825	300.33	9.99556	89.96	42.4575	169.83	13.63	1659.81	3.53	31.77
222	1	2	3	2	160	10	1521	0.541667	1	1	2	3	1100	1.5	1	2014-09-10	46	93.6	171	32.01	104.5	600.57	54.9325	219.73	14.0833	126.75	63.8475	255.39	16.24	1590.77	3.07	27.63
223	1	2	3	2	160	10	1521	0.541667	0	0	0	3	724	1	0	2014-09-10	29	46.6	152	20.17	71.4	351.56	29.18	116.72	5.62222	50.6	46.4475	185.79	14.06	2014.2	8.47	76.23
224	1	2	3	2	160	10	1521	0.541667	0	3	4	2	724	1	0	2014-09-10	55	65.3	160	25.51	97	921.23	72.5725	290.29	53.7233	483.51	37.17	148.68	8	4234.14	20.7	186.3
225	1	2	3	2	160	10	1521	0.541667	0	0	1	2	724	1	0	2014-09-10	32	46.4	149	20.9	75.75	321.87	12.15	48.6	5.76111	51.85	55.6825	222.73	10.72	762.09	0.91	8.19
226	1	2	3	2	160	10	1521	0.541667	0	4	2	2	724	1	1	2014-09-10	51	76.2	161	29.4	100.75	801.68	36.995	147.98	30.0922	270.83	96.1075	384.43	12.48	2850.63	10.72	96.48
227	1	2	3	2	160	10	1521	0.541667	0	1	1	2	1200	1.7	0	2014-09-10	40	59.2	157	24.02	80.35	730.92	55.9725	223.89	33.0322	297.29	52.7625	211.05	8.72	2507.87	10.82	97.38
228	1	2	3	2	160	10	1521	0.541667	0	4	1	4	1100	1.5	1	2014-09-10	42	78.9	160	30.82	86.4	405.24	37.525	150.1	9.82111	88.39	41.6875	166.75	8.63	787.92	2.58	23.22
229	1	2	3	2	160	10	1521	0.541667	1	0	0	3	724	1	0	2014-09-10	40	95.1	165	34.93	112.25	758.88	39.7825	159.13	35.0933	315.84	71.5625	286.25	15.04	3072.39	12.39	111.51
230	1	2	3	2	160	10	1521	0.541667	0	0	0	3	724	1	0	2014-09-10	35	85.4	142	42.35	115.25	524.03	28.62	114.48	25.4767	229.29	45.39	181.56	13.16	1886.84	8.7	78.3
231	1	2	3	2	160	10	1521	0.541667	0	0	1	3	724	1	0	2014-09-10	40	97.1	154	40.94	106.15	384.73	37.4325	149.73	9.75556	87.8	37.3475	149.39	2.99	909.85	3.91	35.19
232	1	2	3	2	160	10	1521	0.541667	1	2	0	3	1000	1.4	1	2014-09-10	27	115.6	173	38.62	119.5	729.37	71.105	284.42	17.0622	153.56	73.625	294.5	18.53	2180.57	4.45	40.05
233	1	2	3	2	160	10	1521	0.541667	0	1	3	1	724	1	0	2014-09-10	49	73.6	147	34.06	100.2	381.39	18.1225	72.49	18.6756	168.08	35.205	140.82	1.82	1726.39	7.57	68.13
301	0	3	1	2	117	16	1288	0.148148	0	2	3	1	724	1	0	2014-09-20	27	65.5	164	24.35	74.5	271.74	12.6133	50.4531	3.49803	31.4822	47.4513	189.805	9.15922	639.333	1.134	10.206
302	0	3	1	2	117	16	1288	0.148148	0	2	2	1	724	1	0	2014-09-20	40	75	152	32.46	92.25	616.44	30.2513	121.005	16.437	147.933	86.8751	347.5	14.0492	1523.83	3.03178	27.286
303	0	3	1	2	117	16	1288	0.148148	0	0	1	1	724	1	0	2014-09-20	33	65.2	158	26.12	92.8	858.36	65.9527	263.811	31.9822	287.839	76.6764	306.706	10.7552	2052.45	7.36528	66.2875
304	0	3	1	2	117	16	1288	0.148148	0	1	2	1	724	1	0	2014-09-20	41	61	159	24.13	84.15	390.93	23.8067	95.227	5.75902	51.8312	60.967	243.868	8.82349	1388.98	1.6243	14.6187
305	0	3	1	2	117	16	1288	0.148148	0	1	3	1	724	1	0	2014-09-20	34	66.1	154	27.87	80.5	610.85	72.8415	291.366	13.3822	120.439	49.7624	199.05	3.30293	1695.72	4.386	39.474
306	0	3	1	2	117	16	1288	0.148148	0	0	4	0	724	1	0	2014-09-20	47	84.1	155	35.01	113	262.1	28.1402	112.561	5.64822	50.834	24.6753	98.7011	5.21631	1116.33	1.86476	16.7828
307	0	3	1	2	117	16	1288	0.148148	0	2	2	1	736	1	0	2014-09-20	28	56.9	148	25.98	80	255.93	9.878	39.512	8.364	75.276	35.286	141.144	3.452	1713.79	3.17	28.53
308	0	3	1	2	117	16	1288	0.148148	0	0	0	1	724	1	0	2014-09-20	25	111.5	154	47.01	122.35	516.91	24.5238	98.0954	14.2303	128.073	72.6853	290.741	14.1913	943.11	4.33773	39.0396
309	0	3	1	2	117	16	1288	0.148148	0	0	3	1	724	1	0	2014-09-20	45	79.4	157	32.21	94.75	372.15	29.2725	117.09	4.99329	44.9396	52.5299	210.12	9.19225	764.89	1.27558	11.4802
310	0	3	1	2	117	16	1288	0.148148	0	1	2	1	730	1	0	2014-09-20	25	61.3	148	27.99	85	0	0	0	0	0	0	0	0	0	0	0
311	0	3	1	2	117	16	1288	0.148148	0	0	0	3	724	1	0	2014-09-20	50	77.2	159	30.54	102.5	1191.38	96.452	385.808	59.9812	539.831	66.4356	265.742	6.18447	5464.94	23.5135	211.621
312	0	3	1	2	117	16	1288	0.148148	0	2	2	3	730	1	0	2014-09-20	25	67.5	164	25.1	76.4	681.73	38.4947	153.979	37.3689	336.32	47.8576	191.431	7.623	3012.06	13.8786	124.907
313	0	3	1	2	117	16	1288	0.148148	0	2	3	1	750	1	0	2014-09-20	32	54.8	147	25.36	83.9	752.04	43.2028	172.811	35.6007	320.406	64.7056	258.822	10.0181	3132.5	14.2703	128.433
314	0	3	1	2	117	16	1288	0.148148	0	1	2	1	724	1	0	2014-09-20	33	57	156	23.42	78.2	934.66	63.9697	255.879	22.4307	201.876	119.227	476.908	37.4352	1355.68	6.16268	55.4641
315	0	3	1	2	117	16	1288	0.148148	0	1	2	1	724	1	0	2014-09-20	32	73.3	166	26.6	85.5	753.16	27.3126	109.25	30.7646	276.881	91.7564	367.026	13.3823	1273.4	13.9761	125.785
316	0	3	1	2	117	16	1288	0.148148	0	1	2	3	724	1	0	2014-09-20	24	59.1	152	25.58	80.15	659.18	41.4746	165.898	23.21	208.89	71.0992	284.397	9.6997	695.49	8.55725	77.0152
317	0	3	1	2	117	16	1288	0.148148	0	0	3	1	724	1	0	2014-09-20	43	61.6	151	27.02	85.55	313.03	18.9427	75.7709	9.32785	83.9507	38.3277	153.311	6.1166	1260.36	2.46719	22.2047
318	0	3	1	2	117	16	1288	0.148148	0	3	3	1	730	1	0	2014-09-20	51	61.8	146	28.99	85.25	495.5	42.2282	168.913	11.61	104.49	55.5232	222.093	3.25885	818.81	2.6929	24.2361
319	0	3	1	2	117	16	1288	0.148148	0	2	2	1	724	1	0	2014-09-20	32	75.5	151	33.11	100.5	428.5	50.8637	203.455	18.3638	165.274	14.9428	59.7714	1.51746	418.912	5.26145	47.353
320	0	3	1	2	117	16	1288	0.148148	0	0	1	3	724	1	0	2014-09-20	22	41.4	155	17.23	62.25	211.04	7.52862	30.1145	0.976938	8.79244	15.549	62.196	4.53934	12.396	0.291983	2.62785
321	0	3	1	2	117	16	1288	0.148148	0	0	1	1	724	1	0	2014-09-20	25	66.9	158	26.8	88.5	551.38	35.3588	141.435	7.77732	69.9959	84.9872	339.949	10.2411	2242	2.84185	25.5767
322	0	3	1	2	117	16	1288	0.148148	0	1	2	1	724	1	0	2014-09-20	28	95.4	161	36.8	106.75	540.05	34.1325	136.53	17.9248	161.323	60.5483	242.193	3.74225	583.454	8.9266	80.3394
323	0	3	1	2	117	16	1288	0.148148	0	0	3	1	724	1	0	2014-09-20	35	85.9	163	32.33	106.5	478.59	31.0395	124.158	15.4158	138.742	53.9236	215.694	12.4592	1504.59	5.95173	53.5656
324	0	3	1	2	117	16	1288	0.148148	0	0	0	1	730	1	0	2014-09-20	20	56.7	160	22.15	71.5	332.45	30.8779	123.512	7.50774	67.5697	35.3424	141.369	8.08582	1574.3	2.57405	23.1665
325	0	3	1	2	117	16	1288	0.148148	0	0	1	1	724	1	0	2014-09-20	19	58.8	164	21.86	72.75	536.38	52.2512	209.005	17.1882	154.694	43.1698	172.679	2.69663	864.639	4.18504	37.6654
326	0	3	1	2	117	16	1288	0.148148	0	1	1	1	724	1	0	2014-09-20	21	69.8	158	27.96	86.75	1954.95	54.54	218.16	59.5482	535.934	300.215	1200.86	67.6706	978.31	28.3859	255.473
327	0	3	1	2	117	16	1288	0.148148	0	0	5	1	724	1	0	2014-09-20	44	76.3	153	32.59	93.35	467.87	21.5255	86.102	12.4286	111.858	67.4768	269.907	11.0854	1521.71	4.9912	44.9208
328	0	3	1	2	117	16	1288	0.148148	0	2	2	1	724	1	0	2014-09-20	25	48.3	156	19.85	69.75	766.02	46.6193	186.477	33.2818	299.536	70.0021	280.009	25.0529	4215.5	13.4921	121.429
329	0	3	1	2	117	16	1288	0.148148	0	0	4	1	724	1	0	2014-09-20	31	85.1	161	32.83	93.75	1361.95	74.0992	296.397	44.4042	399.638	166.478	665.913	26.2762	2381.89	10.7691	96.9219
330	0	3	1	2	117	16	1288	0.148148	0	1	2	3	724	1	0	2014-09-20	32	62.2	157	25.23	82	349.71	30.332	121.328	9.14161	82.2745	36.5275	146.11	6.24521	545.562	1.66539	14.9885
331	0	3	1	2	117	16	1288	0.148148	1	0	2	3	1448	2	1	2014-09-20	55	75.2	168	26.64	97.5	714.59	38.1191	152.476	39.0615	351.553	52.6402	210.561	1.67229	1153.76	11.9535	107.582
332	0	3	1	2	117	16	1288	0.148148	0	0	1	3	724	1	0	2014-09-20	33	95.9	157	38.91	60.9	437.39	12.3355	49.342	11.8233	106.41	70.4106	281.642	3.6426	1733.39	3.234	29.106
333	0	3	1	2	117	16	1288	0.148148	1	2	1	1	724	1	0	2014-09-20	25	71.7	179	22.38	80.55	1036.39	18.9873	75.9491	22.291	200.619	189.956	759.823	35.0592	2565.86	3.41208	30.7087
334	0	3	1	2	117	16	1288	0.148148	0	1	4	1	724	1	0	2014-09-20	48	64.7	146	30.35	96.75	887.23	76.157	304.628	40.6556	365.9	54.1753	216.701	10.5124	1230.81	13.2391	119.152
335	0	3	1	2	117	16	1288	0.148148	0	1	1	1	724	1	0	2014-09-20	32	62.6	156	25.72	95	498.46	18.0335	72.1338	9.35285	84.1756	85.5383	342.153	14.4252	839.978	2.11628	19.0465
336	0	3	1	2	117	16	1288	0.148148	0	0	4	1	724	1	0	2014-09-20	27	60.1	154	25.34	85	280.58	21.5847	86.3387	8.20868	73.8781	30.0909	120.364	10.507	815.819	3.7491	33.7419
337	0	3	1	2	117	16	1288	0.148148	0	0	2	3	724	1	0	2014-09-20	38	48.9	152	21.17	78	274.03	11.5266	46.1066	3.25422	29.288	49.6587	198.635	18.1654	1167.84	0.653584	5.88226
338	0	3	1	2	117	16	1288	0.148148	0	1	7	1	724	1	0	2014-09-20	48	54.6	148	24.93	90	451.59	50.7889	203.156	12.8837	115.953	33.1197	132.479	8.27274	952.633	3.25005	29.2505
401	1	4	3	2	260	10	1521	0.0988506	0	4	2	1	724	1	0	2014-09-25	46	73	156	30	92.55	680.75	55.155	220.62	8.97222	80.75	69.61	278.44	11.7	1689.11	4.77	42.93
402	1	4	3	2	260	10	1521	0.0988506	0	0	2	2	724	1	0	2014-09-25	52	60	155	24.97	82.4	617.22	54.015	216.06	20.17	181.53	55.5525	222.21	6.02	2183.79	7.01	63.09
403	1	4	3	2	260	10	1521	0.0988506	1	0	3	3	950	1.3	1	2014-09-25	37	81.6	174	26.95	84.6	691.71	58.5925	234.37	23.4	210.6	62.0475	248.19	10.02	1518.13	5.11	45.99
404	1	4	3	2	260	10	1521	0.0988506	0	1	2	1	900	1.2	0	2014-09-25	47	68.1	153	29.09	92.4	224.75	1.1875	4.75	0.475556	4.28	53.93	215.72	2.62	12.19	0	0
405	1	4	3	2	260	10	1521	0.0988506	0	0	2	2	724	1	0	2014-09-25	55	83.1	151	36.45	96	681.09	58.755	235.02	18.6056	167.45	55.68	222.72	8.29	1019.2	3.12	28.08
406	1	4	3	2	260	10	1521	0.0988506	0	0	2	3	724	1	0	2014-09-25	49	88	155	36.63	102	602.5	63.1825	252.73	16.4667	148.2	50.3375	201.35	9.17	949.69	1.89	17.01
407	1	4	3	2	260	10	1521	0.0988506	0	1	2	4	1300	1.8	1	2014-09-25	45	60.8	151	26.67	86.65	328.49	8.8475	35.39	2.99667	26.97	54.47	217.88	14.01	684.38	0.51	4.59
408	1	4	3	2	260	10	1521	0.0988506	0	1	0	3	724	1	0	2014-09-25	28	54.5	154	22.98	71.3	443.07	12	48	15.7944	142.15	63.8775	255.51	7.6	578.42	5.34	48.06
409	1	4	3	2	260	10	1521	0.0988506	1	1	1	3	1400	1.9	1	2014-09-25	32	108.9	177	34.76	111.25	334.03	22.2975	89.19	6.39667	57.57	47.61	190.44	6.33	1157.48	2.18	19.62
410	1	4	3	2	260	10	1521	0.0988506	0	2	1	3	724	1	0	2014-09-25	35	70.2	164	26.1	82.75	680.57	39.0875	156.35	26.8589	241.73	71.2775	285.11	18.08	3437.84	11.65	104.85
411	1	4	3	2	260	10	1521	0.0988506	0	0	1	3	724	1	0	2014-09-25	41	59.5	156	24.45	80.4	573.72	51.4775	205.91	27.8833	250.95	56.6475	226.59	18.98	970.54	1.6	14.4
412	1	4	3	2	260	10	1521	0.0988506	1	1	1	3	1300	1.8	0	2014-09-25	32	80.8	177	25.79	95.75	672.83	20.8025	83.21	35.5567	320.01	68.0475	272.19	11	1118.87	12.2	109.8
413	1	4	3	2	260	10	1521	0.0988506	0	4	2	2	724	1	0	2014-09-25	51	52.9	146	24.82	79.5	686.85	32.3275	129.31	15.1222	136.1	103.79	415.16	18.9	2097.02	3.63	32.67
414	1	4	3	2	260	10	1521	0.0988506	0	0	1	3	724	1	1	2014-09-25	35	70.4	152	30.47	92.5	404.24	16.05	64.2	26.1867	235.68	45.1375	180.55	13.14	1510.84	6.98	62.82
415	1	4	3	2	260	10	1521	0.0988506	0	0	2	3	850	1.2	0	2014-09-25	44	56.3	152	24.37	86.4	379.62	13.105	52.42	13.66	122.94	65.52	262.08	10.86	928.78	3.68	33.12
416	1	4	3	2	260	10	1521	0.0988506	0	2	2	2	724	1	0	2014-09-25	32	69.7	161	26.89	87.75	288.92	22.36	89.44	7.84333	70.59	32.8675	131.47	9.79	521.54	3.03	27.27
417	1	4	3	2	260	10	1521	0.0988506	1	1	1	3	724	1	0	2014-09-25	44	63.9	172	21.6	81.25	448.85	32.535	130.14	19.6044	176.44	36.215	144.86	11.78	1255.78	1.48	13.32
418	1	4	3	2	260	10	1521	0.0988506	0	4	4	3	724	1	0	2014-09-25	42	68	161	26.23	92.1	797.85	58.415	233.66	23.1389	208.25	97.5625	390.25	16.57	1396.7	12	108
419	1	4	3	2	260	10	1521	0.0988506	0	1	1	3	900	1.2	0	2014-09-25	37	57.1	160	22.3	80.5	476.31	59.4025	237.61	16.0311	144.28	24.6175	98.47	4.16	965.85	6.13	55.17
420	1	4	3	2	260	10	1521	0.0988506	1	1	3	3	1100	1.5	0	2014-09-25	50	65.2	165	23.95	83	716.72	27.3	109.2	25.8178	232.36	94.745	378.98	24.06	2480.9	9.11	81.99
421	1	4	3	2	260	10	1521	0.0988506	0	2	2	3	1050	1.5	0	2014-09-25	29	72.6	168	25.72	86.65	397.15	13.9125	55.65	10.4867	94.38	62.7375	250.95	10.28	903.2	4.19	37.71
422	1	4	3	2	260	10	1521	0.0988506	1	4	1	3	724	1	1	2014-09-25	39	110.4	170	38.2	121.15	589.46	55.25	221	7.55222	67.97	75.7675	303.07	16.17	1503.57	2.04	18.36
423	1	4	3	2	260	10	1521	0.0988506	1	4	3	3	1000	1.4	0	2014-09-25	47	81.2	173	27.13	98.25	805.66	38.035	152.14	30.7733	276.96	94.785	379.14	12.15	3231.23	11.94	107.46
424	1	4	3	2	260	10	1521	0.0988506	0	1	1	3	950	1.3	1	2014-09-25	53	69.3	157	28.11	96.8	744.96	26.1175	104.47	32.84	295.56	87.5	350	10.96	1782.09	12.42	111.78
425	1	4	3	2	260	10	1521	0.0988506	0	1	2	1	724	1	1	2014-09-25	27	64.6	148	29.49	81.7	627.97	23.555	94.22	21.3456	192.11	86.6775	346.71	14.44	1377.52	8.48	76.32
426	1	4	3	2	260	10	1521	0.0988506	0	1	1	1	724	1	1	2014-09-25	41	71.7	159	28.36	82.55	271.55	29.035	116.14	2.98556	26.87	37.04	148.16	10.73	624.72	0.89	8.01
427	1	4	3	2	260	10	1521	0.0988506	0	0	2	3	724	1	0	2014-09-25	38	66.4	157	26.94	86.85	326.33	34.15	136.6	9.3	83.7	39.1925	156.77	11.07	572.19	3.32	29.88
428	1	4	3	2	260	10	1521	0.0988506	0	2	2	2	800	1.1	1	2014-09-25	46	52.8	153	22.56	74	339.36	29.75	119	6.61	59.49	40.705	162.82	10.93	956.63	2.31	20.79
429	1	4	3	2	260	10	1521	0.0988506	0	1	1	3	1800	2.5	1	2014-09-25	32	111	155	46.2	122.35	314.72	12.45	49.8	10.4067	93.66	43.1275	172.51	4.45	742.98	4.35	39.15
430	1	4	3	2	260	10	1521	0.0988506	0	1	2	3	724	1	0	2014-09-25	49	62	149	27.93	94.8	231.81	26.9275	107.71	8.27333	74.46	12.41	49.64	0.95	931.76	1.42	12.78
431	1	4	3	2	260	10	1521	0.0988506	1	1	1	3	2500	3.5	0	2014-09-23	36	92.5	177	29.53	104	722.2	40.145	160.58	20.7644	186.88	88.98	355.92	9.64	2123.21	8.92	80.28
432	1	4	3	2	260	10	1521	0.0988506	1	1	2	3	1200	1.7	1	2014-09-23	52	86.2	161	33.25	108.2	397.06	34.625	138.5	17.6589	158.93	38.3425	153.37	10.2	1220.24	5.44	48.96
433	1	4	3	2	260	10	1521	0.0988506	1	0	4	3	1200	1.7	0	2014-09-23	36	54.1	164	20.11	73.25	863.67	44.435	177.74	15.0489	135.44	137.933	551.73	22.94	2243.92	5.28	47.52
434	1	4	3	2	260	10	1521	0.0988506	1	0	0	3	724	1	0	2014-09-23	23	72.2	173	24.12	81.5	508.18	36.1625	144.65	14.9767	134.79	83.17	332.68	14.77	1706.06	5.1	45.9
435	1	4	3	2	260	10	1521	0.0988506	1	0	0	3	1200	1.7	1	2014-09-23	26	94.3	170	32.63	100.85	1005.94	57.485	229.94	29.1689	262.52	129.635	518.54	27.05	3035.07	10.03	90.27
436	1	4	3	2	260	10	1521	0.0988506	0	0	0	3	724	1	0	2014-09-23	29	56.9	156	23.38	78.1	552.5	41.3075	165.23	18.6533	167.88	80.0575	320.23	11.72	1340.43	5.77	51.93
437	1	4	3	2	260	10	1521	0.0988506	1	0	0	3	724	1	0	2014-09-23	23	66.8	167	23.95	80	576.27	36.8975	147.59	15.39	138.51	73.1875	292.75	22.88	860.51	4.05	36.45
438	1	4	3	2	260	10	1521	0.0988506	0	0	0	3	724	1	0	2014-09-23	31	59.7	161	23.03	69.65	480.64	32.765	131.06	16.9789	152.81	68.03	272.12	9.43	588.17	4.53	40.77
439	1	4	3	2	260	10	1521	0.0988506	1	0	1	2	852	1.2	1	2014-09-23	39	71.9	163	27.06	87.75	189.9	8.1225	32.49	1.89222	17.03	49.015	196.06	11.15	637	0.49	4.41
440	1	4	3	2	260	10	1521	0.0988506	0	0	0	4	2000	2.8	1	2014-09-25	25	52.4	163	19.72	66.75	1000	75.7375	302.95	48.9478	440.53	86.0575	344.23	17.58	2398.08	16.73	150.57
441	1	4	3	2	260	10	1521	0.0988506	0	0	1	3	724	1	0	2014-09-23	27	61.8	155	25.72	82.05	790.12	24.6925	98.77	23.5767	212.19	100.808	403.23	10.07	1584.27	16.04	144.36
442	1	4	3	2	260	10	1521	0.0988506	0	0	0	3	2500	3.5	1	2014-09-23	40	69.4	153	29.65	89.85	344.92	11.5625	46.25	9.89667	89.07	52.71	210.84	3.96	885.11	4.25	38.25
443	1	4	3	2	260	10	1521	0.0988506	1	0	0	4	7240	10	1	2014-09-23	34	57.9	160	22.62	82.9	550.77	13.805	55.22	28.9556	260.6	70.7525	283.01	4.74	776.9	9.77	87.93
444	1	4	3	2	260	10	1521	0.0988506	0	2	0	4	1200	1.7	0	2014-09-25	42	62.1	153	26.53	78.75	559.16	32.7025	130.81	14.1744	127.57	65.61	262.44	14.17	1313.62	6.4	57.6
445	1	4	3	2	260	10	1521	0.0988506	0	4	4	3	5000	6.9	1	2014-09-23	61	53.6	143	26.21	92.2	294.57	33.3775	133.51	11.9289	107.36	26.1175	104.47	2.4	697.9	2.07	18.63
501	0	5	1	1	50	16	1288	0.135027	1	1	3	4	4000	5.5	1	2014-09-26	50	92.6	183	27.65	91.65	290.43	48.675	194.7	3.88889	35	15.18	60.72	0.06	659.41	1.37	12.33
502	0	5	1	1	50	16	1288	0.135027	1	0	0	4	724	1	1	2014-09-26	19	86.9	184	25.58	87.2	773.59	59.5875	238.35	17.36	156.24	94.75	379	24.97	2346.65	3.47	31.23
503	0	5	1	1	50	16	1288	0.135027	1	0	0	2	850	1.2	0	2014-09-26	25	70.6	166	25.78	81	335.99	28.6775	114.71	6.73333	60.6	65.17	260.68	10.64	1221.75	1.65	14.85
504	0	5	1	1	50	16	1288	0.135027	0	0	0	2	724	1	1	2014-09-26	23	60.7	162	23.02	74.7	369.39	46.895	187.58	5.85	52.65	32.29	129.16	7.57	1155.56	2.16	19.44
505	0	5	1	1	50	16	1288	0.135027	1	0	0	2	1086	1.5	0	2014-09-26	34	85.3	181	26.01	86.3	275.26	27.1075	108.43	5.56222	50.06	29.1925	116.77	9.48	912.07	1.41	12.69
506	0	5	1	1	50	16	1288	0.135027	0	0	0	3	850	1.2	0	2014-09-26	36	54.6	153	23.48	72	426.29	48.3975	193.59	10.6	95.4	34.325	137.3	9.1	1118.28	2.32	20.88
507	0	5	1	1	50	16	1288	0.135027	1	1	1	1	724	1	0	2014-09-26	19	68.4	175	22.41	79.75	642.11	74.1675	296.67	16.6267	149.64	48.95	195.8	16.5	2094.91	3.64	32.76
508	0	5	1	1	50	16	1288	0.135027	1	2	0	1	736	1	0	2014-09-26	21	68.3	165	25.03	80.5	572.93	13.8425	55.37	6.93111	62.38	113.797	455.19	20.47	1185.49	0.95	8.55
509	0	5	1	1	50	16	1288	0.135027	1	0	0	2	724	1	0	2014-09-26	28	80.5	175	26.38	82.95	484.56	41.82	167.28	11.8944	107.05	52.56	210.24	10.28	1323.29	4.12	37.08
510	0	5	1	1	50	16	1288	0.135027	1	0	1	1	845	1.2	0	2014-09-26	36	56.3	157	22.93	79.5	547.16	53.16	212.64	10.6267	95.64	59.7175	238.87	13.35	1857.14	2.6	23.4
511	0	5	1	1	50	16	1288	0.135027	1	0	1	0	724	1	0	2014-09-26	35	60.3	170	20.94	75.6	748.94	58.8975	235.59	16.1778	145.6	91.9375	367.75	17.63	1870.76	5.5	49.5
512	0	5	1	1	50	16	1288	0.135027	1	4	2	3	1200	1.7	1	2014-09-26	51	67.9	182	20.5	81.4	1643.93	94.19	376.76	94.8911	854.02	103.287	413.15	26.61	6992.65	44.38	399.42
513	0	5	1	1	50	16	1288	0.135027	1	0	0	1	724	1	0	2014-09-26	35	61.4	168	21.7	76.75	728.21	43.31	173.24	35.5211	319.69	58.82	235.28	9.81	2633.85	14.94	134.46
514	0	5	1	1	50	16	1288	0.135027	1	2	2	2	895	1.2	1	2014-09-26	36	81	179	25.2	92.25	1411.31	94.835	379.34	50.0922	450.83	145.285	581.14	25.07	5232.94	19.3	173.7
515	0	5	1	1	50	16	1288	0.135027	1	1	3	3	1810	2.5	1	2014-09-26	37	79.1	165	28.95	92.2	537.12	26.325	105.3	20.3189	182.87	62.24	248.96	7.25	1083.53	2.33	20.97
516	0	5	1	1	50	16	1288	0.135027	1	0	0	3	924	1.3	1	2014-09-26	22	75.6	174	25.09	83.6	695.72	68.7525	275.01	15.44	138.96	70.44	281.76	4.2	1242.34	3.81	34.29
517	0	5	1	1	50	16	1288	0.135027	0	1	3	2	885	1.2	1	2014-09-26	31	65.4	157	26.53	85	623.25	55.24	220.96	18.4522	166.07	59.055	236.22	11.57	1385.22	1.56	14.04
518	0	5	1	1	50	16	1288	0.135027	0	2	0	2	724	1	0	2014-09-26	26	78.4	164	29.33	88	307.09	5.075	20.3	5.02667	45.24	60.3725	241.49	7.03	606.59	1.21	10.89
519	0	5	1	1	50	16	1288	0.135027	1	0	1	3	1100	1.5	1	2014-09-26	20	50.7	165	18.74	69.4	931.48	51.75	207	21.2778	191.5	133.248	532.99	15.53	1956.86	4.87	43.83
520	0	5	1	1	50	16	1288	0.135027	1	1	3	4	5500	7.6	1	2014-09-26	29	106.7	179	33.23	103.3	545.07	51.22	204.88	13.78	124.02	54.0425	216.17	10.06	1366.93	3.04	27.36
521	0	5	1	1	50	16	1288	0.135027	1	0	0	4	924	1.3	1	2014-09-26	22	87.3	182	26.3	87.9	811.45	52.3575	209.43	18.4289	165.86	109.04	436.16	6.58	983.66	5.32	47.88
522	0	5	1	1	50	16	1288	0.135027	0	0	0	2	724	1	0	2014-09-26	18	63.5	160	24.71	76.1	751.59	52.9425	211.77	18.4856	166.37	93.3625	373.45	16.88	1679.14	4.28	38.52
523	0	5	1	1	50	16	1288	0.135027	1	1	3	3	3000	4.1	1	2014-09-26	52	82.5	168	29.41	99.3	794.25	57.8825	231.53	18.1644	163.48	99.81	399.24	12.44	1221.92	3.77	33.93
524	0	5	1	1	50	16	1288	0.135027	1	4	3	1	950	1.3	1	2014-09-26	48	93.5	172	31.49	102.65	845.46	25.8525	103.41	15.5011	139.51	150.635	602.54	12.6	1713.32	4.09	36.81
525	0	5	1	1	50	16	1288	0.135027	1	1	1	3	794	1.1	1	2014-09-26	35	95	170	32.87	109.55	393.77	42.3525	169.41	9.08111	81.73	35.66	142.64	6.18	569.16	2.24	20.16
526	0	5	1	1	50	16	1288	0.135027	1	1	4	4	1600	2.2	0	2014-09-26	53	72.3	168	25.62	92.75	613.26	50.8525	203.41	8.37111	75.34	83.625	334.5	12.05	1488.43	2.29	20.61
527	0	5	1	1	50	16	1288	0.135027	1	1	1	3	724	1	1	2014-09-26	36	50.7	168	18.07	67.35	994.7	29.95	119.8	15.8478	142.63	183.065	732.26	27.12	1843.54	2.58	23.22
528	0	5	1	1	50	16	1288	0.135027	1	1	5	2	724	1	0	2014-09-26	35	83.8	165	30.63	95.5	569.5	54.2675	217.07	12.0711	108.64	60.945	243.78	18.49	1627.28	2.99	26.91
529	0	5	1	1	50	16	1288	0.135027	1	1	3	2	724	1	0	2014-09-26	33	91	169	31.86	105.15	672.06	41.62	166.48	22.5067	202.56	75.755	303.02	12.52	1730.31	5.09	45.81
530	0	5	1	1	50	16	1288	0.135027	1	1	1	2	724	1	0	2014-09-26	28	72.8	170	25.16	83.4	777.02	57.885	231.54	17.7233	159.51	96.49	385.96	21.59	2226.17	4.2	37.8
531	0	5	1	1	50	16	1288	0.135027	1	1	2	1	724	1	0	2014-09-26	44	57.5	170	20.01	74.25	438.42	49.4375	197.75	18.9089	170.18	17.6225	70.49	4.76	969.73	4.43	39.87
532	0	5	1	1	50	16	1288	0.135027	1	2	3	1	1200	1.7	0	2014-09-26	43	80.7	170	27.92	93.5	1006.74	52.6125	210.45	21.6289	194.66	150.405	601.62	29.7	2778.77	4.65	41.85
533	0	5	1	1	50	16	1288	0.135027	0	4	6	2	724	1	0	2014-09-26	36	58	158	23.26	78.3	404.1	47.5825	190.33	7.37111	66.34	36.855	147.42	10.71	947.19	2.08	18.72
534	0	5	1	1	50	16	1288	0.135027	0	2	1	5	1547	2.1	1	2014-09-26	33	54.4	160	21.38	77.75	258.07	4.81	19.24	17.56	158.04	20.1975	80.79	5.93	797.86	2.61	23.49
535	0	5	1	1	50	16	1288	0.135027	1	0	1	1	724	1	0	2014-09-26	33	59.9	168	21.35	77.75	388.22	4.0225	16.09	6.91111	62.2	52.4825	209.93	8.29	1795.1	1.75	15.75
536	0	5	1	1	50	16	1288	0.135027	1	1	1	3	3000	4.1	1	2014-09-26	55	84.1	175	27.43	98.55	582.43	33.065	132.26	15.7211	141.49	77.1725	308.69	10.68	1506.76	3.43	30.87
601	0	6	1	2	193	16	1288	0.148148	1	1	2	2	1100	1.5	0	2014-10-10	36	64.6	178	20.39	79.5	848.74	44.0195	176.078	23.2009	208.808	115.962	463.849	15.1065	1624.89	5.9261	53.3349
602	0	6	1	2	193	16	1288	0.148148	1	0	1	2	724	1	0	2014-10-10	34	75.7	166	27.47	92.35	469.05	29.9406	119.762	17.2981	155.683	48.3999	193.6	11.4553	1239.82	4.20738	37.8664
603	0	6	1	2	193	16	1288	0.148148	1	0	0	3	724	1	0	2014-10-10	19	66.4	170	22.98	78.55	578.51	44.1773	176.709	8.54369	76.8932	81.2262	324.905	18.9023	1700.02	2.13476	19.2128
604	0	6	1	2	193	16	1288	0.148148	1	1	1	3	724	1	0	2014-10-10	26	72.4	162	27.59	81.75	1276.3	123.06	492.238	38.3698	345.328	109.684	438.738	22.4567	1610.82	10.7055	96.3494
605	0	6	1	2	193	16	1288	0.148148	1	1	0	3	950	1.3	0	2014-10-10	22	59.3	162	22.6	78.25	601.71	40.3678	161.471	10.9016	98.114	85.5316	342.126	14.9354	1413.7	2.56796	23.1116
606	0	6	1	2	193	16	1288	0.148148	1	1	1	2	835	1.2	0	2014-10-10	24	88.4	175	28.87	87.4	1383.93	73.8345	295.338	33.1462	298.316	197.569	790.276	27.2165	3309.76	12.0835	108.752
607	0	6	1	2	193	16	1288	0.148148	1	0	0	2	724	1	0	2014-10-10	22	63.3	171	21.65	75.5	658.85	45.3089	181.235	8.70158	78.3143	99.8239	399.295	20.5659	1045.32	2.18298	19.6469
608	0	6	1	2	193	16	1288	0.148148	1	1	3	1	1400	1.9	0	2014-10-10	50	88	170	30.45	105	798.67	50.8447	203.379	33.72	303.48	72.9529	291.812	14.4485	1628.97	7.89256	71.033
609	0	6	1	2	193	16	1288	0.148148	1	0	0	3	724	1	0	2014-10-10	32	62	158	24.84	80.25	644.28	34.7064	138.825	21.2975	191.678	78.443	313.772	19.8936	1532	7.73419	69.6077
610	0	6	1	2	193	16	1288	0.148148	1	0	0	3	724	1	0	2014-10-10	25	53.7	170	18.58	73.15	1089.19	107.417	429.667	28.9193	260.274	99.8115	399.246	29.2189	3096.14	10.5891	95.3019
611	0	6	1	2	193	16	1288	0.148148	0	0	2	3	724	1	0	2014-10-10	33	57	156	23.42	74.4	597.83	50.2714	201.085	11.5916	104.324	73.1056	292.422	19.1533	1773.55	2.67312	24.058
612	0	6	1	2	193	16	1288	0.148148	1	0	0	3	1000	1.4	0	2014-10-10	21	65	168	23.03	78.25	412.36	34.5527	138.211	9.15744	82.4169	47.9335	191.734	15.9042	1017.06	2.63925	23.7533
613	0	6	1	2	193	16	1288	0.148148	1	0	0	2	724	1	0	2014-10-10	21	64.8	172	21.9	75.25	1185.58	85.2447	340.979	41.6986	375.287	117.329	469.316	25.0604	3782.27	11.0125	99.1126
614	0	6	1	2	193	16	1288	0.148148	1	0	0	3	724	1	0	2014-10-10	21	72.3	172	24.44	79.4	602.14	45.3902	181.561	14.0679	126.611	73.4925	293.97	13.7755	1891.49	3.68229	33.1406
615	0	6	1	2	193	16	1288	0.148148	1	1	1	3	1027	1.4	0	2014-10-10	33	106.7	182	32.21	106.7	749.92	48.2781	193.113	23.9109	215.198	85.4032	341.613	21.4927	2622.1	5.23949	47.1554
616	0	6	1	2	193	16	1288	0.148148	1	0	0	3	728	1	0	2014-10-10	21	59.5	172	20.11	75.5	846.68	77.6303	310.521	22.8098	205.288	82.718	330.872	19.499	3026.15	4.95488	44.594
617	0	6	1	2	193	16	1288	0.148148	1	0	0	3	948	1.3	1	2014-10-10	25	50.3	171	17.2	65.65	971.28	74.6627	298.651	45.129	406.161	66.6165	266.466	8.04888	1886.75	12.0601	108.541
618	0	6	1	2	193	16	1288	0.148148	1	0	1	2	975	1.3	0	2014-10-10	32	81.7	164	30.38	100.5	703.96	37.3778	149.511	23.311	209.799	86.162	344.648	24.3431	1619.66	7.45876	67.1288
619	0	6	1	2	193	16	1288	0.148148	1	1	0	2	839	1.2	0	2014-10-10	26	84.7	176	27.34	93.5	1085.48	79.9357	319.743	56.8289	511.461	63.5698	254.279	12.7847	2557.45	15.117	136.053
620	0	6	1	2	193	16	1288	0.148148	1	1	0	3	900	1.2	0	2014-10-10	27	63.3	164	23.54	77.25	1309.56	46.6944	186.778	34.4946	310.451	203.083	812.331	33.0885	3342.45	7.94747	71.5272
621	0	6	1	2	193	16	1288	0.148148	0	0	1	2	724	1	0	2014-10-10	30	66.5	154	28.04	86.5	585.41	47.9579	191.832	15.6662	140.996	63.1451	252.58	4.63755	2047.37	3.4294	30.8646
622	0	6	1	2	193	16	1288	0.148148	1	1	3	2	1100	1.5	1	2014-10-10	46	83.6	159	33.07	103.75	632.88	45.6288	182.515	18.8565	169.708	70.1651	280.66	10.7059	1709.21	3.61686	32.5517
623	0	6	1	2	193	16	1288	0.148148	1	2	0	2	780	1.1	1	2014-10-10	38	76.2	170	26.37	86.35	755.32	71.4177	285.671	20.5111	184.6	71.2617	285.047	10.6973	2837.88	4.67534	42.0781
624	0	6	1	2	193	16	1288	0.148148	1	2	0	2	724	1	0	2014-10-10	19	63.6	172	21.5	77.75	1087.4	58.5466	234.186	32.5998	293.398	139.954	559.816	23.3151	2492.76	8.05619	72.5057
625	0	6	1	2	193	16	1288	0.148148	1	0	0	3	728	1	0	2014-10-10	20	57.4	166	20.83	72	748.5	47.9725	191.89	32.6447	293.802	65.701	262.804	11.2409	2414.43	10.9386	98.4478
626	0	6	1	2	193	16	1288	0.148148	1	0	0	3	724	1	0	2014-10-10	22	76.3	170	26.4	86.75	748.12	70.4897	281.959	15.1946	136.751	82.3514	329.406	11.7205	1563.49	3.63466	32.7119
627	0	6	1	2	193	16	1288	0.148148	1	1	3	3	807	1.1	1	2014-10-10	34	79.2	167	28.4	90.7	970.46	100.065	400.261	27.8017	250.216	79.9947	319.979	23.0859	2585.8	6.59046	59.3141
628	0	6	1	2	193	16	1288	0.148148	0	0	0	3	724	1	1	2014-10-10	20	66.3	164	24.65	77.5	483.96	48.3965	193.586	13.4466	121.02	42.3387	169.355	6.4938	1387.72	3.06978	27.628
629	0	6	1	2	193	16	1288	0.148148	0	0	0	2	724	1	0	2014-10-10	20	56.4	154	23.78	79.5	660.38	52.0465	208.186	24.7803	223.023	57.2937	229.175	12.1313	2477.32	4.80822	43.274
630	0	6	1	2	193	16	1288	0.148148	1	0	0	3	972	1.3	0	2014-10-10	20	70.6	179	22.03	79.5	652.73	52.4232	209.693	12.2802	110.522	83.1294	332.518	17.9281	2015	2.80268	25.2242
631	0	6	1	2	193	16	1288	0.148148	1	0	0	2	794	1.1	0	2014-10-10	21	63	162	24.01	76.25	564.05	50.3487	201.395	15.1043	135.939	56.6786	226.714	11.5699	1979.53	3.23038	29.0734
632	0	6	1	2	193	16	1288	0.148148	1	1	1	2	850	1.2	0	2014-10-10	26	87.5	175	28.57	94.5	759.7	76.8681	307.472	18.1691	163.522	72.1761	288.704	20.2742	2597.64	4.65491	41.8942
633	0	6	1	2	193	16	1288	0.148148	0	2	2	3	724	1	0	2014-10-10	29	63.1	164	23.46	81.75	543.22	50.4596	201.838	11.4442	102.998	59.5968	238.387	11.8688	1927.95	2.67598	24.0838
634	0	6	1	2	193	16	1288	0.148148	1	0	0	3	724	1	0	2014-10-10	25	78	179	24.34	92	742.23	57.1287	228.515	15.4958	139.462	93.5635	374.254	20.8278	2991.49	4.03418	36.3077
635	0	6	1	2	193	16	1288	0.148148	1	0	0	3	724	1	0	2014-10-10	21	71.1	174	23.48	75.75	392.43	15.6062	62.4247	2.89746	26.0772	75.9818	303.927	19.9117	1207.27	0.66427	5.97843
636	0	6	1	2	193	16	1288	0.148148	0	0	0	2	724	1	0	2014-10-10	19	51.3	151	22.5	73.15	509.36	23.7505	95.0021	17.0438	153.395	65.2415	260.966	12.0158	1614.09	4.02338	36.2104
637	0	6	1	2	193	16	1288	0.148148	0	1	3	3	724	1	0	2014-10-10	40	62.1	153	26.53	84.4	894.74	42.9914	171.966	30.1975	271.778	112.75	451	24.1082	2775.68	7.8959	71.0631
638	0	6	1	2	193	16	1288	0.148148	0	0	1	3	724	1	0	2014-10-10	28	59.7	163	22.47	76.8	578.25	49.3191	197.276	12.3914	111.523	67.3633	269.453	7.3406	1889.06	2.95874	26.6287
639	0	6	1	2	193	16	1288	0.148148	1	0	0	3	784	1.1	0	2014-10-10	23	55.3	162	21.07	72.05	622.88	55.983	223.932	13.4498	121.048	69.4762	277.905	17.4769	2730.22	2.60068	23.4062
640	0	6	1	2	193	16	1288	0.148148	1	0	0	3	724	1	0	2014-10-10	20	68.1	167	24.42	82.25	957.97	83.1884	332.754	17.7853	160.068	267.35	1069.4	28.1835	2871.36	4.82533	43.4279
641	0	6	1	2	193	16	1288	0.148148	1	1	1	2	851	1.2	1	2014-10-10	28	85.4	175	27.89	92.5	636.17	55.2104	220.841	12.6275	113.647	75.4199	301.68	14.8533	1678.84	2.87953	25.9158
642	0	6	1	2	193	16	1288	0.148148	1	0	0	2	724	1	0	2014-10-10	18	64.3	164	23.91	74.85	782.93	51.3166	205.266	15.4358	138.922	109.686	438.744	5.88292	2318.83	3.6662	32.9958
701	0	7	3	2	130	11	1185	0.258242	0	1	0	3	960	1.3	1	2014-09-30	42	60.3	155	25.1	83.15	508.59	47.703	190.812	11.9261	107.335	52.6098	210.439	5.89478	1714.29	2.9106	26.1954
702	0	7	3	2	130	11	1185	0.258242	0	2	1	1	724	1	0	2014-09-30	50	82.6	153	35.29	105.15	717.3	33.1038	132.415	17.2548	155.293	107.398	429.593	6.19453	1100.35	4.898	44.082
703	0	7	3	2	130	11	1185	0.258242	0	4	3	3	724	1	0	2014-09-30	59	54	144	26.04	91.25	573.44	41.6939	166.776	21.1589	190.43	54.0598	216.239	16.4219	807.024	5.39019	48.5117
704	0	7	3	2	130	11	1185	0.258242	0	1	2	1	724	1	0	2014-09-30	58	67.7	159	26.78	90.05	450.9	29.4325	117.73	13.8948	125.054	52.0288	208.115	12.3895	626.411	4.22259	38.0033
705	0	7	3	2	130	11	1185	0.258242	0	1	2	1	724	1	0	2014-09-30	56	66.7	157	27.06	89.15	960.79	33.1714	132.686	31.7066	285.359	135.686	542.744	25.4065	1413.04	12.208	109.872
706	0	7	3	2	130	11	1185	0.258242	0	1	1	3	724	1	0	2014-09-30	26	50.7	156	20.83	69.35	862.8	49.8746	199.498	23.9272	215.345	111.988	447.953	26.1384	1386.55	5.68864	51.1978
707	0	7	3	2	130	11	1185	0.258242	0	1	4	1	724	1	0	2014-09-30	49	55.4	150	24.62	79.5	1018.74	32.1517	128.607	62.3806	561.425	82.1763	328.705	11.8406	1786.75	19.2116	172.904
708	0	7	3	2	130	11	1185	0.258242	0	0	0	2	724	1	0	2014-09-30	49	47.5	158	19.03	69.75	788.82	33.232	132.928	35.0974	315.877	85.0027	340.011	5.76085	2012.65	11.6658	104.992
709	0	7	3	2	130	11	1185	0.258242	0	0	0	2	724	1	0	2014-09-30	46	59.5	157	24.14	77.6	301.99	24.1235	96.494	5.91205	53.2084	38.072	152.288	5.46753	503.236	1.34974	12.1477
710	0	7	3	2	130	11	1185	0.258242	0	4	2	2	724	1	0	2014-09-30	42	88.4	164	32.87	109.15	496.64	48.7334	194.934	6.80736	61.2663	60.1111	240.445	6.2393	607.748	1.91925	17.2733
711	0	7	3	2	130	11	1185	0.258242	0	0	3	1	724	1	0	2014-09-30	48	73.8	155	30.72	96.6	495.2	59.6558	238.623	15.2453	137.208	29.8432	119.373	6.83841	1621.75	4.59195	41.3275
712	0	7	3	2	130	11	1185	0.258242	1	2	0	2	830	1.1	0	2014-09-30	26	100.7	175	32.88	108.3	964.61	93.926	375.704	23.2298	209.068	94.9602	379.841	33.3852	4463.16	7.26745	65.407
713	0	7	3	2	130	11	1185	0.258242	0	1	1	3	724	1	1	2014-09-30	34	53.8	149	24.23	79	334.79	36.2602	145.041	8.06912	72.6221	29.2808	117.123	4.59131	757.19	1.96098	17.6488
714	0	7	3	2	130	11	1185	0.258242	0	0	1	1	724	1	0	2014-09-30	48	54.8	157	22.23	71.75	289.87	20.6352	82.5409	11.2348	101.113	26.5549	106.22	6.80958	1434.91	3.30515	29.7463
715	0	7	3	2	130	11	1185	0.258242	1	1	1	3	724	1	0	2014-09-30	40	71.5	175	23.35	86.1	605.16	37.3159	149.264	15.4229	138.806	79.2732	317.093	12.568	1336.12	4.12513	37.1262
716	0	7	3	2	130	11	1185	0.258242	0	0	0	3	724	1	0	2014-09-30	51	75	144	36.17	112.15	361.61	35.2278	140.911	7.45698	67.1128	38.3958	153.583	3.09437	631.462	1.80645	16.2581
717	0	7	3	2	130	11	1185	0.258242	0	1	1	2	724	1	1	2014-09-30	33	56.4	152	24.41	76.75	438.76	30.7225	122.89	8.08076	72.7269	60.7864	243.145	3.06308	590.201	2.54206	22.8786
718	0	7	3	2	130	11	1185	0.258242	0	3	6	2	724	1	0	2014-09-30	69	71	151	31.14	101.5	280.78	27.645	110.58	5.6958	51.2622	29.7352	118.941	11.9292	569.783	1.78038	16.0234
719	0	7	3	2	130	11	1185	0.258242	0	0	0	1	724	1	0	2014-09-30	64	69.1	146	32.42	103	380.92	6.67174	26.687	0.1118	1.0062	88.3076	353.23	4.42087	20.1	0	0
720	0	7	3	2	130	11	1185	0.258242	1	0	0	3	724	1	1	2014-09-30	24	75	175	24.49	83.25	2585.31	203.402	813.608	115.657	1040.92	182.697	730.788	38.354	6225.91	34.6677	312.009
721	0	7	3	2	130	11	1185	0.258242	0	4	2	3	724	1	0	2014-09-30	47	61.2	158	24.52	95.15	899.73	54.0392	216.157	46.5876	419.288	66.0718	264.287	4.56209	3319.92	17.9737	161.763
722	0	7	3	2	130	11	1185	0.258242	0	0	1	2	724	1	0	2014-09-30	40	55	152	23.81	75.5	516.54	41.4979	165.992	11.0927	99.8341	62.6783	250.713	8.14418	1373.69	4.45026	40.0523
723	0	7	3	2	130	11	1185	0.258242	0	1	1	2	724	1	0	2014-09-30	47	76.3	154	32.17	96.25	265.68	5.09462	20.3785	0.859154	7.73239	59.3922	237.569	6.26012	239.366	0.36777	3.30993
724	0	7	3	2	130	11	1185	0.258242	0	0	3	2	724	1	0	2014-09-30	27	69.6	165	25.56	85.35	334.94	33.8646	135.458	7.13413	64.2072	33.8198	135.279	10.85	404.362	2.29823	20.6841
725	0	7	3	2	130	11	1185	0.258242	0	0	0	1	724	1	0	2014-09-30	42	61.7	158	24.72	83.25	293.5	17.2107	68.8427	10.4097	93.6869	32.7425	130.97	3.51271	756.772	2.5827	23.2443
726	0	7	3	2	130	11	1185	0.258242	0	1	1	1	724	1	0	2014-09-30	44	52.6	140	26.84	88.85	403.91	38.7017	154.807	9.3043	83.7387	41.3403	165.361	6.37394	659.112	3.01447	27.1303
727	0	7	3	2	130	11	1185	0.258242	0	1	5	1	724	1	0	2014-09-30	57	57.9	146	27.16	87.55	684.59	54.6085	218.434	16.5377	148.839	79.33	317.32	8.08202	1506.06	6.28392	56.5553
728	0	7	3	2	130	11	1185	0.258242	0	0	2	3	724	1	0	2014-09-30	45	50.3	145	23.92	79.75	1088.28	15.1644	60.6575	51.6867	465.18	140.609	562.438	0	1445.17	12.146	109.314
729	0	7	3	2	130	11	1185	0.258242	0	2	0	1	724	1	0	2014-09-30	45	69.1	162	26.33	94.25	1250.24	64.6429	258.571	65.2753	587.478	101.048	404.194	6.10587	3997.14	22.6624	203.962
730	0	7	3	2	130	11	1185	0.258242	0	3	1	3	724	1	0	2014-09-30	62	53.1	144	25.61	86	625.43	56.9741	227.896	22.837	205.533	48.0002	192.001	10.424	1569.79	6.98164	62.8348
731	0	7	3	2	130	11	1185	0.258242	0	4	5	1	724	1	1	2014-09-30	59	63.1	163	23.75	85.75	407.87	26.331	105.324	6.75487	60.7939	60.4371	241.748	13.6408	894.169	1.59472	14.3525
732	0	7	3	2	130	11	1185	0.258242	0	3	2	3	724	1	0	2014-09-30	40	55.8	143	27.29	85.65	570.37	26.0289	104.115	10.0187	90.1681	94.0211	376.084	10.8072	2284.1	3.67537	33.0783
733	0	7	3	2	130	11	1185	0.258242	0	1	0	1	724	1	0	2014-09-30	41	69.5	160	27.15	98	363.3	24.043	96.1719	12.0009	108.008	39.7804	159.122	4.63819	499.345	3.09858	27.8872
734	0	7	3	2	130	11	1185	0.258242	0	1	3	1	724	1	0	2014-09-30	56	61.5	159	24.33	89	609.14	38.8361	155.344	24.6125	221.512	58.0697	232.279	13.1113	793.058	5.38454	48.4608
735	0	7	3	2	130	11	1185	0.258242	0	0	2	1	724	1	0	2014-09-30	58	81.8	145	38.91	107	337.58	8.67101	34.6841	11.1538	100.384	50.6281	202.512	4.57496	831.317	3.11279	28.0151
736	0	7	3	2	130	11	1185	0.258242	0	2	2	2	724	1	0	2014-09-30	45	67.7	153	28.92	96.75	390.43	26.4322	105.729	10.955	98.5949	46.5275	186.11	2.96632	231.484	2.61548	23.5393
801	0	8	3	1	55	11	1185	0.258242	1	1	1	2	724	1	0	2014-10-03	34	98.1	173	32.78	107.5	1214.7	67.79	271.16	60.2967	542.67	100.22	400.88	18.25	4726.36	23.8	214.2
802	0	8	3	1	55	11	1185	0.258242	0	0	0	3	724	1	0	2014-10-03	20	62.1	158	24.88	79	480.07	29.435	117.74	24.6144	221.53	35.2	140.8	9.56	2045.87	9.97	89.73
803	0	8	3	1	55	11	1185	0.258242	0	0	0	3	724	1	1	2014-10-03	20	59.4	158	23.79	77.05	545.42	22.6875	90.75	28.8589	259.73	48.735	194.94	12.43	1540.27	9.51	85.59
804	0	8	3	1	55	11	1185	0.258242	0	0	0	3	724	1	0	2014-10-03	20	75.1	155	31.26	94.75	685.87	31.695	126.78	17.4456	157.01	100.52	402.08	27.48	1495.67	4.43	39.87
805	0	8	3	1	55	11	1185	0.258242	0	2	3	2	724	1	0	2014-10-03	45	78.4	160	30.63	96.5	627.79	58.53	234.12	14.4989	130.49	65.795	263.18	5.5	1684.84	14.79	133.11
806	0	8	3	1	55	11	1185	0.258242	0	0	0	4	724	1	0	2014-10-03	31	45	151	19.74	71.15	460.93	47.765	191.06	8.69111	78.22	47.91	191.64	8.26	1286.57	2.09	18.81
807	0	8	3	1	55	11	1185	0.258242	1	0	0	3	1000	1.4	1	2014-10-03	25	101.9	177	32.53	99.9	521.45	36.785	147.14	9.12444	82.12	73.0475	292.19	5.1	1310.32	3.46	31.14
808	0	8	3	1	55	11	1185	0.258242	0	0	0	3	724	1	1	2014-10-03	21	59.8	160	23.36	74.4	179.6	4.92	19.68	6.37111	57.34	25.645	102.58	1.61	875.15	1.11	9.99
809	0	8	3	1	55	11	1185	0.258242	0	4	3	1	724	1	0	2014-10-03	35	81.9	166	29.72	93.15	508.36	30.8875	123.55	13.7078	123.37	65.36	261.44	12.68	1091.9	3.47	31.23
810	0	8	3	1	55	11	1185	0.258242	0	0	1	3	724	1	0	2014-10-03	25	65.5	154	27.62	87.25	812.3	12.365	49.46	8.57778	77.2	171.41	685.64	10.91	1964.33	2.78	25.02
811	0	8	3	1	55	11	1185	0.258242	1	0	0	3	724	1	0	2014-10-03	21	64.3	175	21	75.75	918.37	80.6075	322.43	21.71	195.39	100.138	400.55	27.44	2065.95	6.33	56.97
812	0	8	3	1	55	11	1185	0.258242	1	1	4	4	1740	2.4	1	2014-10-03	62	60.9	167	21.84	80.6	1158.81	91.6775	366.71	41.4567	373.11	104.75	419	14.66	1697.79	11.87	106.83
813	0	8	3	1	55	11	1185	0.258242	0	0	0	3	2172	3	1	2014-10-03	56	68.5	154	28.88	97.95	400.62	14.3175	57.27	13.31	119.79	55.8925	223.57	3.77	1163.56	2.37	21.33
814	0	8	3	1	55	11	1185	0.258242	0	0	0	3	850	1.2	1	2014-10-03	19	55.5	159	21.95	69	613.11	45.3625	181.45	15.4422	138.98	73.1725	292.69	7.23	1095.99	4.86	43.74
815	0	8	3	1	55	11	1185	0.258242	0	1	0	3	724	1	0	2014-10-03	32	68.2	157	27.67	84.5	418.09	45.43	181.72	18.4644	166.18	17.5475	70.19	4.43	1988.65	3.8	34.2
816	0	8	3	1	55	11	1185	0.258242	1	0	2	3	2700	3.7	0	2014-10-03	39	84.8	165	31.15	106.3	1493.23	84.8825	339.53	69.2578	623.32	132.595	530.38	19.69	6119.24	27.68	249.12
817	0	8	3	1	55	11	1185	0.258242	0	0	2	2	724	1	1	2014-10-03	34	63.8	159	25.24	82.5	253.88	5.815	23.26	7.71778	69.46	40.29	161.16	10	1320.35	2.28	20.52
818	0	8	3	1	55	11	1185	0.258242	0	0	0	3	724	1	0	2014-10-03	21	58.6	164	21.79	78.1	1391.55	87.9925	351.97	54.2578	488.32	137.815	551.26	24.16	4294.83	17.33	155.97
819	0	8	3	1	55	11	1185	0.258242	0	0	0	3	724	1	0	2014-10-03	21	64.3	155	26.76	84.4	463.88	22.225	88.9	7.55667	68.01	76.745	306.98	3.29	2833.44	2.86	25.74
820	0	8	3	1	55	11	1185	0.258242	0	2	0	3	724	1	0	2014-10-03	19	72	158	28.84	80.25	0	0	0	0	0	0	0	0	0	0	0
821	0	8	3	1	55	11	1185	0.258242	1	2	5	1	724	1	0	2014-10-03	33	90.7	170	31.38	109.65	517.1	31.36	125.44	14.0556	126.5	66.29	265.16	4.09	2854.63	5.54	49.86
822	0	8	3	1	55	11	1185	0.258242	0	0	0	3	724	1	0	2014-10-03	21	59.2	150	26.31	78.45	467.34	24.1	96.4	5.43889	48.95	80.495	321.98	10.4	559.39	1.41	12.69
823	0	8	3	1	55	11	1185	0.258242	0	2	2	3	724	1	0	2014-10-03	35	60.8	155	25.31	86.1	744.82	42.3875	169.55	41.93	377.37	94.3425	377.37	10.05	1929.92	6.51	58.59
824	0	8	3	1	55	11	1185	0.258242	0	0	0	3	724	1	0	2014-10-03	20	67.6	157	27.43	79.4	408.91	15.75	63	12.48	112.32	58.3975	233.59	3.48	1562.29	5.58	50.22
825	0	8	3	1	55	11	1185	0.258242	0	0	0	2	724	1	0	2014-10-03	22	81.2	172	27.45	91.15	1503.9	86.5525	346.21	45.8678	412.81	186.22	744.88	13.73	972.89	9.62	86.58
826	0	8	3	1	55	11	1185	0.258242	1	1	1	3	1200	1.7	1	2014-10-03	26	84.3	164	31.34	97.5	653.4	36.8125	147.25	37.2333	335.1	42.7625	171.05	6.41	3231.35	13.51	121.59
827	0	8	3	1	55	11	1185	0.258242	0	1	2	2	724	1	0	2014-10-03	35	62.2	158	24.92	80.65	1185.66	58.665	234.66	31.5111	283.6	166.852	667.41	12.9	1664.52	8.21	73.89
828	0	8	3	1	55	11	1185	0.258242	0	0	0	3	724	1	0	2014-10-03	31	66.9	155	27.85	82.75	451.9	11.53	46.12	11.51	103.59	75.55	302.2	7.62	2029.37	2	18
829	0	8	3	1	55	11	1185	0.258242	1	1	2	2	1600	2.2	0	2014-10-03	31	97.2	170	33.63	109.6	693.85	49.8075	199.23	28.0044	252.04	60.645	242.58	13.37	1442.04	7.08	63.72
830	0	8	3	1	55	11	1185	0.258242	1	1	0	3	1350	1.9	1	2014-10-03	31	81.6	169	28.57	95.75	619.73	47.8925	191.57	12.9078	116.17	77.995	311.98	14.02	1886.34	3.3	29.7
831	0	8	3	1	55	11	1185	0.258242	1	0	0	2	724	1	0	2014-10-03	19	91	172	30.76	94	713.18	36.0275	144.11	28.7244	258.52	77.6375	310.55	14.87	2593.79	11.29	101.61
832	0	8	3	1	55	11	1185	0.258242	0	0	0	3	724	1	0	2014-10-03	41	51.6	153	22.04	71.5	1195.98	65.7	262.8	31.6556	284.9	162.067	648.27	27.2	2024.64	7.67	69.03
833	0	8	3	1	55	11	1185	0.258242	0	2	2	2	724	1	0	2014-10-03	26	83.5	154	35.21	94.85	634.34	22.48	89.92	40.2111	361.9	45.63	182.52	7.42	2234.64	10.98	98.82
834	0	8	3	1	55	11	1185	0.258242	0	1	0	4	724	1	0	2014-10-03	28	50.8	156	20.87	70.4	952.07	89.4875	357.95	23.1778	208.6	96.38	385.52	35.47	1552.98	8.33	74.97
835	0	8	3	1	55	11	1185	0.258242	0	0	1	3	724	1	0	2014-10-03	25	74.6	159	29.51	86.7	1210.2	54.955	219.82	43.8467	394.62	148.942	595.77	23.82	2161.05	11.58	104.22
836	0	8	3	1	55	11	1185	0.258242	1	0	1	2	724	1	0	2014-10-03	22	76.9	168	27.25	91.15	889.22	70.39	281.56	23.6933	213.24	98.605	394.42	36.03	2147.87	6.45	58.05
837	0	8	3	1	55	11	1185	0.258242	0	2	3	2	724	1	0	2014-10-03	31	85.3	152	36.92	106.4	682.11	20.9625	83.85	24.5367	220.83	94.3575	377.43	5.06	1229.93	5.22	46.98
838	0	8	3	1	55	11	1185	0.258242	0	0	0	2	724	1	0	2014-10-03	21	51.2	162	19.51	65.65	494.25	26.2225	104.89	16.1711	145.54	60.955	243.82	13.41	1140.02	4.64	41.76
839	0	8	3	1	55	11	1185	0.258242	1	0	0	3	830	1.1	0	2014-10-03	30	52.2	169	18.28	67.75	452.32	34.8125	139.25	20.9611	188.65	31.105	124.42	11.26	1250.55	6.73	60.57
840	0	8	3	1	55	11	1185	0.258242	0	0	0	3	724	1	0	2014-10-03	19	54.4	158	21.79	69.35	1210.59	80.595	322.38	36.16	325.44	140.69	562.76	16.41	3665.84	11.19	100.71
841	0	8	3	1	55	11	1185	0.258242	0	0	1	3	724	1	0	2014-10-03	22	48.6	146	22.8	73.9	761.76	39.83	159.32	29.2011	262.81	84.9075	339.63	14.8	2338.14	11.81	106.29
842	0	8	3	1	55	11	1185	0.258242	1	0	0	3	724	1	0	2014-10-03	20	46.9	162	17.87	60.5	850.73	27.6275	110.51	22.2478	200.23	134.998	539.99	8.43	3228.3	5.46	49.14
843	0	8	3	1	55	11	1185	0.258242	0	0	1	2	724	1	0	2014-10-03	22	47.8	155	19.9	64.2	805.03	41.7725	167.09	28.5122	256.61	95.33	381.32	15.74	1771.24	7.8	70.2
844	0	8	3	1	55	11	1185	0.258242	1	1	1	2	835	1.2	1	2014-10-03	35	68.4	163	25.74	85.35	915.17	61.52	246.08	39.4233	354.81	78.57	314.28	13.82	951.59	13.47	121.23
845	0	8	3	1	55	11	1185	0.258242	0	1	1	3	1250	1.7	1	2014-10-03	41	68.8	157	27.91	88.95	1630.95	37.8825	151.53	64.9589	584.63	223.7	894.8	21.21	2526.35	20.61	185.49
901	0	9	3	2	292	11	1185	0.258242	0	0	0	3	724	1	1	2014-10-08	20	59.6	157	24.18	85.5	651.27	40.5298	162.119	23.9159	215.243	68.4763	273.905	12.7093	1425.79	10.8852	97.9665
902	0	9	3	2	292	11	1185	0.258242	0	0	0	4	950	1.3	1	2014-10-08	24	83.3	171	28.49	91.9	313.26	23.4518	93.807	11.3084	101.775	29.4194	117.677	2.80864	455.943	4.83823	43.5441
903	0	9	3	2	292	11	1185	0.258242	0	4	1	3	724	1	0	2014-10-08	39	94.5	164	35.14	108.75	649.77	26.566	106.264	23.874	214.866	82.1593	328.637	14.9	1171.55	5.12	46.08
904	0	9	3	2	292	11	1185	0.258242	0	4	0	4	950	1.3	1	2014-10-08	50	63.2	161	24.38	81	465.9	29.3275	117.31	18.0622	162.56	46.5075	186.03	4.58	1117.51	7.61	68.49
905	0	9	3	2	292	11	1185	0.258242	0	1	3	1	724	1	0	2014-10-08	48	56.7	143	27.73	86.05	651.22	37.9325	151.73	17.8767	160.89	84.6525	338.61	6.71	1490.32	8.1	72.9
906	0	9	3	2	292	11	1185	0.258242	0	2	1	3	755	1	0	2014-10-08	32	62.5	157	25.36	86.45	839.15	42.615	170.46	38.6011	347.41	80.32	321.28	12.62	1951.89	19.24	173.16
907	0	9	3	2	292	11	1185	0.258242	0	0	2	3	729	1	0	2014-10-08	53	48.2	143	23.57	76.25	286.76	17.6075	70.43	3.05333	27.48	47.2125	188.85	6.05	671.98	0.9	8.1
908	0	9	3	2	292	11	1185	0.258242	0	1	0	3	724	1	0	2014-10-08	21	74.7	162	28.46	86.5	499.15	23.3925	93.57	11.1767	100.59	76.25	305	2.52	485.93	5.07	45.63
909	0	9	3	2	292	11	1185	0.258242	0	0	0	2	878	1.2	0	2014-10-08	44	59.6	150	26.49	83.65	522.87	46.6425	186.57	22.7689	204.92	32.845	131.38	5.87	1600.91	4.83	43.47
910	0	9	3	2	292	11	1185	0.258242	0	0	3	2	724	1	0	2014-10-08	42	64.7	149	29.14	94.05	501.78	44.4325	177.73	19.4533	175.08	37.2425	148.97	2.98	1009.57	4.37	39.33
911	0	9	3	2	292	11	1185	0.258242	0	0	0	5	1642	2.3	1	2014-10-08	32	54.1	161	20.87	71.2	699.68	29.0625	116.25	21.4978	193.48	97.4875	389.95	16.2	1723.82	5.52	49.68
912	0	9	3	2	292	11	1185	0.258242	0	0	0	3	724	1	0	2014-10-08	24	62.5	161	24.11	74.55	764.54	24.99	99.96	20.4	183.6	120.245	480.98	24.43	1777.83	3.56	32.04
913	0	9	3	2	292	11	1185	0.258242	0	2	1	3	724	1	0	2014-10-08	26	65.3	153	27.9	79.75	720.56	29.7775	119.11	30.1656	271.49	82.49	329.96	15.25	1190.16	15.6	140.4
914	0	9	3	2	292	11	1185	0.258242	0	0	0	3	724	1	0	2014-10-08	27	60.5	155	25.18	80.45	519.14	32.1625	128.65	16.5667	149.1	60.3475	241.39	8.17	1941.23	8.83	79.47
915	0	9	3	2	292	11	1185	0.258242	0	1	1	2	724	1	0	2014-10-08	31	63.2	159	25	83.2	454.22	29.375	117.5	15.1911	136.72	50	200	12.8	1574.9	6.17	55.53
916	0	9	3	2	292	11	1185	0.258242	0	0	2	3	724	1	0	2014-10-08	40	51.9	144	25.03	78.85	735.06	33.4175	133.67	15.5044	139.54	115.463	461.85	16.94	1764.95	5.93	53.37
917	0	9	3	2	292	11	1185	0.258242	0	0	0	3	724	1	0	2014-10-08	27	70.9	154	29.9	93.75	175.24	13.8125	55.25	8.20667	73.86	11.5325	46.13	0.77	294.82	3.09	27.81
918	0	9	3	2	292	11	1185	0.258242	0	0	0	4	2896	4	1	2014-10-08	34	71.1	175	23.22	84.35	945.57	60.62	242.48	38.06	342.54	90.135	360.54	12.54	2256.87	12.85	115.65
919	0	9	3	2	292	11	1185	0.258242	0	0	0	4	724	1	1	2014-10-08	25	52.4	159	20.73	70.5	902.33	131.125	524.5	29.6733	267.06	27.695	110.78	5.37	2192.18	7.05	63.45
920	0	9	3	2	292	11	1185	0.258242	0	1	5	1	724	1	0	2014-10-08	24	61.8	143	30.22	95.9	362.41	25.695	102.78	21.5533	193.98	16.415	65.66	0.91	687.83	6.77	60.93
921	0	9	3	2	292	11	1185	0.258242	0	2	1	3	724	1	0	2014-10-08	49	78.8	156	32.38	99.35	216.91	24.685	98.74	5.22889	47.06	17.7775	71.11	4.72	674.83	1.28	11.52
922	0	9	3	2	292	11	1185	0.258242	0	0	0	4	724	1	0	2014-10-08	22	57	153	24.35	81.3	859.57	42.6225	170.49	39.94	359.46	82.4025	329.61	7.15	2326.34	20.16	181.44
923	0	9	3	2	292	11	1185	0.258242	0	0	0	3	724	1	0	2014-10-08	29	54.8	160	21.41	66.95	261.99	21.6975	86.79	11.0644	99.58	18.905	75.62	2.58	533.28	4.89	44.01
924	0	9	3	2	292	11	1185	0.258242	0	0	0	5	1604	2.2	1	2014-10-08	28	53.4	160	20.86	74.5	695.66	44.525	178.1	27.7111	249.4	67.04	268.16	5.63	3027.59	11.29	101.61
925	0	9	3	2	292	11	1185	0.258242	0	2	2	2	724	1	0	2014-10-08	30	107.4	161	41.43	113.35	580.82	32.5325	130.13	22.4078	201.67	62.255	249.02	12.76	1349.71	7.02	63.18
926	0	9	3	2	292	11	1185	0.258242	0	0	2	3	724	1	0	2014-10-08	24	70.5	152	30.51	86.8	817.19	27.3175	109.27	9.97889	89.81	154.528	618.11	18.81	2156.33	4.65	41.85
927	0	9	3	2	292	11	1185	0.258242	0	1	1	3	724	1	0	2014-10-08	29	62	159	24.52	81.4	850.2	43.24	172.96	25.6767	231.09	111.54	446.16	17.21	2135.08	12.22	109.98
928	0	9	3	2	292	11	1185	0.258242	0	0	2	3	724	1	1	2014-10-08	39	49.7	157	20.16	69	654.82	19.98	79.92	50.0644	450.58	31.0825	124.33	2.27	3228.12	18.47	166.23
929	0	9	3	2	292	11	1185	0.258242	0	1	0	3	724	1	0	2014-10-08	26	71.4	159	28.24	95.5	831.13	72.8375	291.35	29.0856	261.77	69.5025	278.01	12.91	1881.19	9.09	81.81
930	0	9	3	2	292	11	1185	0.258242	0	4	4	2	724	1	0	2014-10-08	46	73.3	155	30.51	97.55	456.86	47.12	188.48	10.8433	97.59	42.6975	170.79	4.48	1039.99	2.58	23.22
931	0	9	3	2	292	11	1185	0.258242	0	1	2	2	724	1	0	2014-10-08	35	83.2	167	29.83	94.4	594.85	32.5775	130.31	15.9256	143.33	80.3	321.2	12.53	2210.31	7.46	67.14
932	0	9	3	2	292	11	1185	0.258242	0	1	2	3	724	1	0	2014-10-08	42	74.6	160	29.14	91.45	482.47	19.715	78.86	15.9556	143.6	65.0025	260.01	26.92	1195.41	2.76	24.84
933	0	9	3	2	292	11	1185	0.258242	0	0	1	3	724	1	0	2014-10-08	31	50.9	163	19.16	71.25	414.54	27.61	110.44	11.6611	104.95	49.79	199.16	10.43	1231.47	5.13	46.17
934	0	9	3	2	292	11	1185	0.258242	0	0	1	4	724	1	0	2014-10-08	24	53.8	157	21.83	73.2	444.33	25.2575	101.03	12.9522	116.57	56.6825	226.73	9.23	974.19	5.34	48.06
935	0	9	3	2	292	11	1185	0.258242	0	2	1	2	724	1	0	2014-10-08	39	56.5	151	24.78	78.75	504.02	38.325	153.3	17.5489	157.94	48.195	192.78	7.93	1105.5	5.73	51.57
936	0	9	3	2	292	11	1185	0.258242	0	1	2	2	724	1	0	2014-10-08	36	60.9	152	26.36	86	1130.1	65.535	262.14	56.5656	509.09	89.7175	358.87	13.41	5110.07	22.66	203.94
937	0	9	3	2	292	11	1185	0.258242	0	4	3	2	724	1	0	2014-10-08	42	60.4	146	28.34	84.75	566.62	32.5775	130.31	15.92	143.28	73.2575	293.03	11.94	2021.35	6.69	60.21
938	0	9	3	2	292	11	1185	0.258242	0	2	1	3	724	1	0	2014-10-08	21	77.6	153	33.15	90.9	418.7	32.335	129.34	6.80333	61.23	57.03	228.12	14.86	1104.95	1.52	13.68
939	0	9	3	2	292	11	1185	0.258242	0	1	1	5	3800	5.2	1	2014-10-08	30	76.1	169	26.64	87.65	329.6	22.69	90.76	11.3933	102.54	34.0725	136.29	2.5	849.04	5.03	45.27
940	0	9	3	2	292	11	1185	0.258242	0	1	2	3	878	1.2	1	2014-10-08	40	52.9	155	22.02	76.4	742.05	43.805	175.22	19.91	179.19	96.91	387.64	11.79	2414.23	8.94	80.46
941	0	9	3	2	292	11	1185	0.258242	0	1	1	1	724	1	0	2014-10-08	24	55.6	150	24.71	77.25	845.42	45.065	180.26	31.8289	286.46	94.675	378.7	11.09	2749.73	10.26	92.34
942	0	9	3	2	292	11	1185	0.258242	0	1	2	3	900	1.2	0	2014-10-08	40	60.3	161	23.26	82.65	516.04	37.5625	150.25	20.9711	188.74	44.265	177.06	4.51	2295.21	9.12	82.08
943	0	9	3	2	292	11	1185	0.258242	0	0	0	3	724	1	0	2014-10-08	23	67.1	152	29.04	89.95	416.76	47.24	188.96	11.0167	99.15	32.1625	128.65	6.82	1263.52	2.86	25.74
944	0	9	3	2	292	11	1185	0.258242	0	1	2	3	955	1.3	0	2014-10-08	32	53.5	146	25.1	81.5	499.28	35.11	140.44	17.61	158.49	50.085	200.34	4.9	1024.8	7.85	70.65
945	0	9	3	2	292	11	1185	0.258242	0	0	1	3	724	1	0	2014-10-08	42	56	154	23.61	77.1	563.41	36.0825	144.33	18.5289	166.76	63.0775	252.31	5.16	1025.06	7.96	71.64
946	0	9	3	2	292	11	1185	0.258242	0	1	3	2	3000	4.1	1	2014-10-08	68	70.3	158	28.16	87	409.24	39.2475	156.99	8.27111	74.44	44.4525	177.81	12.06	1092.79	1.98	17.82
947	0	9	3	2	292	11	1185	0.258242	0	1	2	3	724	1	1	2014-10-08	35	58.1	155	24.18	76	689.45	45.5875	182.35	27.5256	247.73	64.8425	259.37	10.01	1861.15	7.89	71.01
948	0	9	3	2	292	11	1185	0.258242	0	1	1	3	724	1	0	2014-10-08	46	65.3	156	26.83	86.5	509.65	44.1575	176.63	15.9067	143.16	47.4625	189.85	8.76	1039.23	3.98	35.82
949	0	9	3	2	292	11	1185	0.258242	1	1	1	3	1100	1.5	0	2014-11-19	32	68	180	20.99	73.65	818.51	64.505	258.02	13.9144	125.23	108.815	435.26	24.23	2473.79	3.66	32.94
950	0	9	3	2	292	11	1185	0.258242	0	0	1	3	729	1	0	2014-11-19	24	74	162	28.2	89.45	546.73	35.1375	140.55	17.7744	159.97	61.5525	246.21	4.68	1029.82	7.85	70.65
951	0	9	3	2	292	11	1185	0.258242	0	1	0	3	1000	1.4	1	2014-11-19	24	65.5	164	24.35	73.5	272.95	15.105	60.42	5.91667	53.25	39.8175	159.27	3.27	416.82	1.36	12.24
952	0	9	3	2	292	11	1185	0.258242	0	0	2	1	724	1	0	2014-11-19	55	73.2	146	34.34	108.75	441.79	34.365	137.46	18.4189	165.77	34.64	138.56	2.32	1023.75	7.5	67.5
953	0	9	3	2	292	11	1185	0.258242	1	1	1	3	949	1.3	0	2014-11-19	44	80.7	166	29.29	99.5	562.99	38.6325	154.53	20.8811	187.93	30.1325	120.53	6.18	1084.2	5.09	45.81
954	0	9	3	2	292	11	1185	0.258242	1	0	0	3	724	1	0	2014-11-19	18	61.8	174	20.41	71.15	781.12	47.55	190.2	19.87	178.83	103.022	412.09	13.51	1449.75	4.53	40.77
955	0	9	3	2	292	11	1185	0.258242	1	1	0	2	724	1	0	2014-11-19	30	66.6	167	23.88	78	705.69	42.78	171.12	15.4256	138.83	98.935	395.74	22.73	2172.08	3.58	32.22
956	0	9	3	2	292	11	1185	0.258242	1	1	3	3	1600	2.2	1	2014-11-19	58	84.9	170	29.38	98.05	627.11	49.1525	196.61	18.52	166.68	65.705	262.82	8.92	1383.78	4.16	37.44
957	0	9	3	2	292	11	1185	0.258242	1	0	0	4	3300	4.6	1	2014-11-19	31	104.3	182	31.49	102.75	2185.1	183.238	732.95	97.8167	880.35	142.95	571.8	13.84	5704.25	38.82	349.38
958	0	9	3	2	292	11	1185	0.258242	0	1	2	3	724	1	0	2014-11-19	45	58.6	150	26.04	84	477.53	35.0625	140.25	19.4467	175.02	40.5675	162.27	5.22	1349.14	8.13	73.17
959	0	9	3	2	292	11	1185	0.258242	0	4	2	3	724	1	0	2014-11-19	47	62.2	148	28.4	85	730.37	56.5375	226.15	20.9311	188.38	78.96	315.84	14.8	1607.87	4.89	44.01
960	0	9	3	2	292	11	1185	0.258242	0	4	2	3	724	1	0	2014-11-19	38	66.2	152	28.65	92.85	499.92	34.335	137.34	11.3067	101.76	65.205	260.82	19.13	992.68	2.52	22.68
961	0	9	3	2	292	11	1185	0.258242	1	0	0	3	729	1	0	2014-11-19	21	61.2	167	21.94	72.4	545.86	52.4125	209.65	18.7122	168.41	41.95	167.8	13.58	1471.82	4.32	38.88
962	0	9	3	2	292	11	1185	0.258242	1	1	4	3	5300	7.3	0	2014-11-19	59	112.4	172	37.99	124.75	908.01	76.5975	306.39	28.2189	253.97	86.915	347.66	15.2	2040.7	6.62	59.58
963	0	9	3	2	292	11	1185	0.258242	1	0	0	3	1200	1.7	0	2014-11-19	32	90.1	167	32.31	101.5	536.33	53.92	215.68	4.54889	40.94	69.9275	279.71	13.47	1585.55	1.67	15.03
964	0	9	3	2	292	11	1185	0.258242	1	0	0	3	724	1	0	2014-11-19	25	78.9	184	23.3	82.75	1179.98	113.877	455.51	46.8356	421.52	73.4875	293.95	10.78	2232.47	10.66	95.94
965	0	9	3	2	292	11	1185	0.258242	1	0	0	3	763	1.1	0	2014-11-19	21	92.6	171	31.67	92.35	963.81	57.2625	229.05	26.9422	242.48	123.07	492.28	18.89	3117.91	5.87	52.83
966	0	9	3	2	292	11	1185	0.258242	1	0	0	3	1200	1.7	0	2014-11-19	36	68	169	23.81	88	1295.52	64.15	256.6	47.05	423.45	153.865	615.46	26.93	5381.2	17.48	157.32
967	0	9	3	2	292	11	1185	0.258242	1	1	1	3	1097	1.5	1	2014-11-19	25	95.8	162	36.5	103.5	718.13	73.34	293.36	22.0233	198.21	56.6425	226.57	13.87	1967.4	9.08	81.72
1001	1	10	3	2	113	10	1521	0.0988506	0	0	0	3	724	1	0	2014-10-09	20	44.5	162	16.96	62	961.61	51.7275	206.91	42.6078	383.47	97.0575	388.23	10.36	3228.22	11.23	101.07
1002	1	10	3	2	113	10	1521	0.0988506	1	0	2	3	1448	2	1	2014-10-09	53	83	170	28.72	101.95	572.61	31.3475	125.39	8.42333	75.81	96.9125	387.65	12.83	1312.14	3.25	29.25
1003	1	10	3	2	113	10	1521	0.0988506	1	2	2	3	724	1	1	2014-10-09	39	81.5	169	28.54	97.1	994.33	78.71	314.84	28.3856	255.47	110.257	441.03	21.11	2303.26	7.62	68.58
1004	1	10	3	2	113	10	1521	0.0988506	1	4	5	2	724	1	0	2014-10-09	54	80.2	162	30.56	106.8	1540.32	63.5225	254.09	59.1744	532.57	199.96	799.84	27.38	3371.71	16.36	147.24
1005	1	10	3	2	113	10	1521	0.0988506	0	0	0	3	724	1	0	2014-10-09	38	55.2	163	20.78	72.6	400.93	24.7925	99.17	5.97667	53.79	109.142	436.57	13.59	983.59	1.23	11.07
1006	1	10	3	2	113	10	1521	0.0988506	0	1	2	2	724	1	0	2014-10-09	37	73.7	155	30.68	100.05	1081.98	75.8125	303.25	39.8933	359.04	105.567	422.27	13.05	1876.92	12.54	112.86
1007	1	10	3	2	113	10	1521	0.0988506	0	1	2	2	724	1	0	2014-10-09	33	83.9	169	29.38	97.1	1031.4	53.335	213.34	45.3278	407.95	108.915	435.66	11.82	4264.6	12.84	115.56
1008	1	10	3	2	113	10	1521	0.0988506	0	0	2	3	900	1.2	0	2014-10-09	30	61.2	161	23.61	73.9	767.47	48.08	192.32	19.7656	177.89	71.9225	287.69	12.66	1186.36	7.21	64.89
1009	1	10	3	2	113	10	1521	0.0988506	0	1	5	3	724	1	0	2014-10-09	51	87.4	155	36.38	104.8	279.53	9.225	36.9	2.94	26.46	54.69	218.76	12.3	887.5	0.61	5.49
1010	1	10	3	2	113	10	1521	0.0988506	0	1	1	3	724	1	1	2014-10-09	31	71	158	28.44	88.25	422.54	30.8825	123.53	13.0989	117.89	55.335	221.34	9.42	982.08	3.23	29.07
1011	1	10	3	2	113	10	1521	0.0988506	0	2	0	3	724	1	0	2014-10-09	25	63.4	153	27.08	85.1	598.66	54.065	216.26	19.4256	174.83	52.535	210.14	7.46	1446.71	1.73	15.57
1012	1	10	3	2	113	10	1521	0.0988506	0	1	1	3	820	1.1	0	2014-10-09	28	66.6	168	23.6	78.95	755.85	41.4725	165.89	21.3744	192.37	94.2225	376.89	13.03	1320.79	6.55	58.95
1013	1	10	3	2	113	10	1521	0.0988506	0	1	1	1	724	1	0	2014-10-09	28	84.1	158	33.69	98.75	0	0	0	0	0	0	0	0	0	0	0
1014	1	10	3	2	113	10	1521	0.0988506	0	1	0	3	900	1.2	0	2014-10-09	37	54.1	145	25.73	77.1	730.94	46.6025	186.41	39.8011	358.21	46.2725	185.09	2.52	3651.28	10.53	94.77
1015	1	10	3	2	113	10	1521	0.0988506	0	0	2	3	724	1	0	2014-10-09	25	63.8	156	26.22	78.55	489.22	40.475	161.9	19.2689	173.42	38.4175	153.67	9.69	764.94	6.25	56.25
1016	1	10	3	2	113	10	1521	0.0988506	0	1	0	3	724	1	0	2014-10-09	23	57.1	156	23.46	70.95	1075.46	66.1625	264.65	55.5289	499.76	77.765	311.06	3.1	4309.48	14.86	133.74
1017	1	10	3	2	113	10	1521	0.0988506	1	0	3	1	724	1	0	2014-10-09	43	78.8	167	28.25	93	1230.51	66.6875	266.75	62.2478	560.23	72.6575	290.63	19.97	2179.93	21.28	191.52
1018	1	10	3	2	113	10	1521	0.0988506	0	4	1	3	724	1	0	2014-10-09	39	78.6	158	31.49	91.75	516.24	40.53	162.12	22.4244	201.82	38.7225	154.89	3.8	1686.59	6.97	62.73
1019	1	10	3	2	113	10	1521	0.0988506	0	1	1	3	724	1	0	2014-10-09	31	62.7	153	26.78	84.25	390.24	32.0375	128.15	15.4922	139.43	51.94	207.76	4.61	1607.36	3.58	32.22
1020	1	10	3	2	113	10	1521	0.0988506	0	1	0	3	1200	1.7	1	2014-10-09	28	60	152	25.97	79	816.4	52.5625	210.25	43.6533	392.88	68.88	275.52	5.41	4028.22	11.66	104.94
1021	1	10	3	2	113	10	1521	0.0988506	0	0	1	3	724	1	0	2014-10-09	28	73.3	155	30.51	88.75	371.62	31.4825	125.93	3.23889	29.15	55.56	222.24	13.83	1829.73	0.96	8.64
1022	1	10	3	2	113	10	1521	0.0988506	0	0	1	2	724	1	0	2014-10-09	46	68.7	149	30.94	95.5	354.56	35.9125	143.65	14.1567	127.41	21.2025	84.81	5.47	918.67	3.68	33.12
1023	1	10	3	2	113	10	1521	0.0988506	0	2	3	2	724	1	0	2014-10-09	30	82.1	157	33.31	100.45	240.64	7.1725	28.69	3.18333	28.65	50.075	200.3	11.2	499.63	0.74	6.66
1024	1	10	3	2	113	10	1521	0.0988506	0	0	3	3	724	1	0	2014-10-09	41	67.4	154	28.42	89.65	294.14	28.9475	115.79	6.94444	62.5	29.61	118.44	9.77	697.1	1.43	12.87
1025	1	10	3	2	113	10	1521	0.0988506	0	1	0	3	724	1	0	2014-10-09	37	64.6	156	26.55	90.25	947.47	83.915	335.66	33.25	299.25	82.35	329.4	18.01	3650.76	10.34	93.06
1026	1	10	3	2	113	10	1521	0.0988506	0	1	0	3	724	1	0	2014-10-09	26	61.9	170	21.42	77.2	377.5	9.41	37.64	17.3644	156.28	34.9975	139.99	6.22	857.49	5.86	52.74
1027	1	10	3	2	113	10	1521	0.0988506	0	0	0	3	724	1	1	2014-10-09	23	64	169	22.41	72.95	1338.68	62.42	249.68	53.08	477.72	161.012	644.05	15.26	4619.15	12.85	115.65
1028	1	10	3	2	113	10	1521	0.0988506	1	0	1	3	724	1	0	2014-10-09	23	62.9	165	23.1	85.4	1418.88	72.0075	288.03	47.4733	427.26	180.145	720.58	31.94	3369	14.73	132.57
1029	1	10	3	2	113	10	1521	0.0988506	1	0	1	3	1448	2	1	2014-10-09	31	69.3	166	25.15	82.45	526.09	55.4625	221.85	28.1444	253.3	67.93	271.72	11.17	1680.63	6.98	62.82
1030	1	10	3	2	113	10	1521	0.0988506	1	1	2	3	1600	2.2	0	2014-10-09	47	85	173	28.4	105.7	452.8	53.085	212.34	29.79	268.11	48.2825	193.13	9.61	1332.07	7.21	64.89
1031	1	10	3	2	113	10	1521	0.0988506	0	0	0	3	724	1	0	2014-10-09	37	64.1	160	25.04	88.15	583.31	56.6525	226.61	32.2644	290.38	60.455	241.82	13	2027.41	7.67	69.03
1032	1	10	3	2	113	10	1521	0.0988506	0	1	1	3	724	1	0	2014-10-09	31	56.1	152	24.28	83.5	558.9	30.0975	120.39	8.84556	79.61	95.7975	383.19	13.38	1652.3	3.94	35.46
1101	1	11	3	1	62	10	1521	0.541667	1	2	2	2	1110	1.5	0	2014-10-15	37	66.6	163	25.07	81.75	699.54	62.8675	251.47	23.2233	209.01	58.9875	235.95	12.9	1656.32	6.42	57.78
1102	1	11	3	1	62	10	1521	0.541667	1	1	2	3	724	1	0	2014-10-15	38	63.1	158	25.28	82	572.39	37.165	148.66	13.3322	119.99	65.9025	263.61	12.88	1070.36	3.69	33.21
1103	1	11	3	1	62	10	1521	0.541667	1	1	0	3	724	1	0	2014-10-15	47	77.9	159	30.81	96.5	491.65	29.1225	116.49	15.59	140.31	66.53	266.12	11.61	1047.78	4.97	44.73
1104	1	11	3	1	62	10	1521	0.541667	0	1	1	3	724	1	0	2014-10-15	35	70.3	156	28.89	90.5	170.96	4.2875	17.15	1.43444	12.91	35.46	141.84	5.34	581.39	0.35	3.15
1105	1	11	3	1	62	10	1521	0.541667	1	0	2	2	724	1	0	2014-10-15	23	83.2	169	29.13	95	652.44	37.5525	150.21	16.9922	152.93	85.4425	341.77	15.98	1447.74	4.56	41.04
1106	1	11	3	1	62	10	1521	0.541667	1	0	0	3	839	1.2	0	2014-10-15	42	54.3	166	19.71	78	655.77	31.7475	126.99	11.1367	100.23	85.2325	340.93	22.19	1515.91	2.48	22.32
1107	1	11	3	1	62	10	1521	0.541667	0	1	3	1	724	1	0	2014-10-15	45	55	154	23.19	76.45	352.24	32.695	130.78	11.6178	104.56	21.5825	86.33	6.64	880.11	3.22	28.98
1108	1	11	3	1	62	10	1521	0.541667	0	1	0	3	724	1	0	2014-10-15	33	61.6	155	25.64	79.85	0	0	0	0	0	0	0	0	0	0	0
1109	1	11	3	1	62	10	1521	0.541667	1	1	3	3	724	1	1	2014-10-15	56	88.9	166	32.26	105.5	589	28.9825	115.93	11.0689	99.62	64.6325	258.53	4.34	879.68	2.56	23.04
1110	1	11	3	1	62	10	1521	0.541667	0	1	0	3	724	1	0	2014-10-15	24	52.7	159	20.85	71.9	552.06	29.02	116.08	10.1844	91.66	67.4525	269.81	16.35	1618.78	2.47	22.23
1111	1	11	3	1	62	10	1521	0.541667	0	1	1	3	724	1	1	2014-10-15	29	47.5	153	20.29	76.85	475.52	21.2725	85.09	11.4233	102.81	72.645	290.58	11.73	1113.1	2.95	26.55
1112	1	11	3	1	62	10	1521	0.541667	0	0	0	3	824	1.1	1	2014-10-15	19	59.6	156	24.49	72.2	436.05	33.1325	132.53	10.6578	95.92	50.005	200.02	9.73	954.79	3.53	31.77
1113	1	11	3	1	62	10	1521	0.541667	1	1	3	1	1110	1.5	0	2014-10-15	48	72.5	171	24.79	90.6	781.11	40.6375	162.55	16.7544	150.79	142.1	568.4	23.19	1611.17	7.18	64.62
1114	1	11	3	1	62	10	1521	0.541667	1	1	0	4	724	1	0	2014-10-15	25	86.3	180	26.64	88.75	573.1	43.755	175.02	14.97	134.73	63.52	254.08	21.11	1384.59	2.9	26.1
1115	1	11	3	1	62	10	1521	0.541667	0	1	2	3	1300	1.8	1	2014-10-15	45	64.3	153	27.47	87	477.26	29.2775	117.11	13.0367	117.33	48.53	194.12	4.85	572.42	3.71	33.39
1116	1	11	3	1	62	10	1521	0.541667	1	1	1	3	2200	3	1	2014-10-15	39	82.4	171	28.18	92	643.19	26.625	106.5	20.14	181.26	96.4075	385.63	11.41	1386.27	4.23	38.07
1117	1	11	3	1	62	10	1521	0.541667	1	1	0	3	864	1.2	1	2014-10-15	19	69.9	165	25.67	83.85	1028.57	50.8175	203.27	29.9089	269.18	165.472	661.89	22.63	2289.42	10.09	90.81
1118	1	11	3	1	62	10	1521	0.541667	0	1	0	3	724	1	0	2014-10-15	33	70.4	162	26.83	81.7	503.62	29.995	119.98	11.0278	99.25	76.4425	305.77	13.14	1398.02	3.41	30.69
1119	1	11	3	1	62	10	1521	0.541667	1	1	2	3	883	1.2	0	2014-10-15	44	82.7	155	34.42	106.15	870.99	79.2075	316.83	22.1156	199.04	176.363	705.45	29.2	1666.48	7.64	68.76
1120	1	11	3	1	62	10	1521	0.541667	0	0	0	3	1155	1.6	1	2014-10-15	22	57.7	158	23.11	71.4	640.9	26.7075	106.83	24.47	220.23	125.625	502.5	13.52	1046.35	7.52	67.68
1121	1	11	3	1	62	10	1521	0.541667	1	1	3	3	1500	2.1	0	2014-10-15	46	68.6	160	26.8	91.45	1027.07	40.605	162.42	15.0244	135.22	121.427	485.71	30.84	2129.81	4.09	36.81
1122	1	11	3	1	62	10	1521	0.541667	1	2	2	3	900	1.2	0	2014-10-15	38	70.9	158	28.4	92.25	1640.02	95.17	380.68	105.399	948.59	83.4875	333.95	12.89	1589.41	38.92	350.28
1123	1	11	3	1	62	10	1521	0.541667	0	0	0	3	724	1	0	2014-10-15	41	52.1	152	22.55	71.1	641.29	44.24	176.96	27.1289	244.16	52.66	210.64	7.55	1637.59	6.78	61.02
1124	1	11	3	1	62	10	1521	0.541667	1	1	6	3	2400	3.3	1	2014-10-15	44	139.7	172	47.22	136.8	1032.01	68.06	272.24	39.4978	355.48	108.662	434.65	18.46	2397.51	9.44	84.96
1125	1	11	3	1	62	10	1521	0.541667	0	4	1	1	750	1	0	2014-10-15	36	93.3	153	39.86	113.1	672.41	35.7775	143.11	28.6078	257.47	106.407	425.63	14.14	2121.6	7.86	70.74
1126	1	11	3	1	62	10	1521	0.541667	1	1	3	2	1000	1.4	0	2014-10-15	34	86.3	164	32.09	112.55	717.65	33.0575	132.23	24.62	221.58	109.418	437.67	16.37	2364.83	6.74	60.66
1127	1	11	3	1	62	10	1521	0.541667	0	0	1	3	1300	1.8	1	2014-10-15	30	66.3	154	27.96	86.4	391.17	30.485	121.94	19.24	173.16	44.6125	178.45	4.05	1164.91	6.18	55.62
1128	1	11	3	1	62	10	1521	0.541667	0	1	0	2	724	1	0	2014-10-15	47	66.6	150	29.6	94.15	570.09	25.5675	102.27	22.0222	198.2	64.515	258.06	9.03	1173.85	6.49	58.41
1129	1	11	3	1	62	10	1521	0.541667	0	1	7	2	724	1	0	2014-10-15	58	58	150	25.78	86.55	705.32	27.115	108.46	30.3611	273.25	91.6025	366.41	17.45	1489.26	9.58	86.22
1130	1	11	3	1	62	10	1521	0.541667	0	1	2	1	724	1	0	2014-10-15	52	53.6	150	23.82	79	253.21	5.905	23.62	1.89889	17.09	50.75	203	8.54	506.54	0.37	3.33
1131	1	11	3	1	62	10	1521	0.541667	0	1	3	2	724	1	0	2014-10-15	39	54.1	149	24.37	80.75	372.07	18.3575	73.43	22.5233	202.71	23.985	95.94	0.67	444.85	8.04	72.36
1201	1	12	1	2	150	14	2063	0.100703	1	1	2	4	7500	10.4	1	2014-10-14	52	85.2	172	28.8	97.7	306.73	32.1567	128.627	6.08724	54.7851	30.8307	123.323	2.56437	948.075	1.14856	10.337
1202	1	12	1	2	150	14	2063	0.100703	1	0	4	2	724	1	0	2014-10-14	37	84.7	169	29.66	97.25	494.47	39.3707	157.483	12.8738	115.864	55.2797	221.119	15.7402	1065.46	3.28073	29.5266
1203	1	12	1	2	150	14	2063	0.100703	1	1	3	3	975	1.3	1	2014-10-14	51	64.1	164	23.83	85.6	737.5	45.0045	180.018	23.3837	210.453	86.7584	347.034	15.4457	1298.79	5.9654	53.6886
1204	1	12	1	2	150	14	2063	0.100703	1	0	2	3	950	1.3	1	2014-10-14	31	93.4	180	28.83	101.75	995.99	59.9708	239.883	29.6882	267.194	122.228	488.911	30.5225	881.688	7.18978	64.708
1205	1	12	1	2	150	14	2063	0.100703	1	0	0	2	762	1.1	1	2014-10-14	20	65.9	164	24.5	79.5	284.73	8.62079	34.4832	2.88128	25.9315	56.0783	224.313	10.8516	585.165	0.702057	6.31852
1206	1	12	1	2	150	14	2063	0.100703	0	1	0	3	1400	1.9	0	2014-10-14	26	55	148	25.11	75.2	573.99	60.0003	240.001	15.9707	143.736	47.5624	190.249	11.497	1262.83	3.28806	29.5925
1207	1	12	1	2	150	14	2063	0.100703	1	1	2	3	1200	1.7	1	2014-10-14	31	71.6	164	26.62	94	801.08	49.4832	197.933	15.3225	137.902	116.311	465.246	27.951	3524.17	2.522	22.698
1208	1	12	1	2	150	14	2063	0.100703	1	1	0	3	724	1	1	2014-10-14	40	50.9	160	19.88	69.4	786.81	62.9173	251.669	13.9561	125.605	102.385	409.538	31.08	2204	3.19	28.71
1209	1	12	1	2	150	14	2063	0.100703	0	1	1	4	1476	2	1	2014-10-14	26	62.7	152	27.14	80.9	1211.77	78.3743	313.497	48.767	438.903	114.844	459.375	19.2444	3082.99	12.9495	116.546
1210	1	12	1	2	150	14	2063	0.100703	0	0	0	3	920	1.3	0	2014-10-14	23	71.3	162	27.17	83.2	1166.8	79.1791	316.716	52.0505	468.455	95.4064	381.626	18.2356	2983.46	13.5333	121.8
1211	1	12	1	2	150	14	2063	0.100703	0	0	0	3	724	1	0	2014-10-14	32	56.6	154	23.87	84.45	475.67	44.0127	176.051	16.3164	146.848	38.1941	152.777	10.9077	2002.92	6.0571	54.5139
1212	1	12	1	2	150	14	2063	0.100703	0	1	0	4	1448	2	1	2014-10-14	30	75.1	159	29.71	89.5	203.4	18.875	75.5	1.786	16.074	27.9558	111.823	3.38	195.435	5.529	49.761
1213	1	12	1	2	150	14	2063	0.100703	0	0	3	2	745	1	0	2014-10-14	30	61.4	160	23.98	78.25	484.77	29.0351	116.14	14.0667	126.6	60.5073	242.029	11.5537	673.069	3.39506	30.5555
1214	1	12	1	2	150	14	2063	0.100703	0	0	0	5	724	1	1	2014-10-14	28	83.2	156	34.19	92.5	507.25	50.6989	202.796	16.6504	149.853	38.651	154.604	6.70723	1616.38	5.04045	45.364
1215	1	12	1	2	150	14	2063	0.100703	0	1	3	3	1448	2	0	2014-10-14	50	64.5	162	24.58	82.65	444.23	33.4314	133.726	7.19676	64.7708	61.4346	245.738	11.9306	1582.73	1.54906	13.9415
1216	1	12	1	2	150	14	2063	0.100703	0	0	0	3	750	1	0	2014-10-14	40	36.1	134	20.1	70.15	1193.5	39.2368	156.947	42.2829	380.546	164.003	656.011	21.3826	2110.08	22.21	199.89
1217	1	12	1	2	150	14	2063	0.100703	1	2	5	3	1200	1.7	1	2014-10-14	35	78.7	167	28.22	97.25	1556.42	79.4686	317.874	44.5688	401.119	209.358	837.43	35.1143	4559.96	12.2974	110.676
1218	1	12	1	2	150	14	2063	0.100703	1	1	2	3	750	1	1	2014-10-14	40	76.8	166	27.87	96.3	738.76	41.0851	164.34	37.8383	340.545	58.4689	233.876	15.1487	1296.4	14.18	127.62
1219	1	12	1	2	150	14	2063	0.100703	1	1	2	3	750	1	0	2014-10-14	50	70.9	160	27.7	93	912.12	98.0746	392.299	22.051	198.459	80.3401	321.36	20.8952	1881.33	5.09832	45.8848
1220	1	12	1	2	150	14	2063	0.100703	1	0	2	1	750	1	0	2014-10-14	45	74.4	174	24.57	89	545.59	28.672	114.688	5.72728	51.5455	94.8385	379.354	6.88154	1232.12	1.7103	15.3927
1221	1	12	1	2	150	14	2063	0.100703	0	1	0	3	980	1.4	0	2014-10-14	28	66.3	165	24.35	74.8	629.16	47.293	189.172	16.2605	146.344	73.4117	293.647	12.0062	1208.3	3.27683	29.4915
1222	1	12	1	2	150	14	2063	0.100703	1	1	2	4	2896	4	1	2014-10-14	40	98.1	173	32.78	101	865.35	40.6534	162.613	24.4484	220.035	120.675	482.702	24.5345	2327.46	6.9423	62.4807
1223	1	12	1	2	150	14	2063	0.100703	1	0	0	3	724	1	0	2014-10-14	19	89.3	170	30.9	95.25	581.2	18.0266	72.1064	11.5608	104.047	101.262	405.049	4.94333	1381.87	3.8186	34.3674
1224	1	12	1	2	150	14	2063	0.100703	1	1	4	3	750	1	0	2014-10-14	55	52.4	153	22.38	76.5	585.65	40.4761	161.905	9.35724	84.2152	84.8819	339.528	13.0902	1051.58	3.4845	31.3605
1225	1	12	1	2	150	14	2063	0.100703	1	1	0	3	1200	1.7	0	2014-10-14	34	95.9	160	37.46	111.6	639.73	53.23	212.92	19.005	171.045	63.9425	255.77	16.041	1262.32	2.60669	23.4602
1226	1	12	1	2	150	14	2063	0.100703	1	0	0	4	1200	1.7	1	2014-10-14	31	84.4	171	28.86	96.5	559.5	54.303	217.212	20.1492	181.343	40.2362	160.945	11.1441	1117.66	4.59641	41.3677
1227	1	12	1	2	150	14	2063	0.100703	1	1	1	3	840	1.2	0	2014-10-14	23	57.9	156	23.79	75.45	709.25	44.7272	178.909	20.2044	181.84	87.1253	348.501	24.7405	2688.76	6.38847	57.4962
1228	1	12	1	2	150	14	2063	0.100703	1	0	1	2	724	1	0	2014-10-14	33	57.1	165	20.97	75.75	886.09	29.0163	116.065	20.0734	180.66	147.34	589.36	22.7677	1650.79	3.18943	28.7049
1229	1	12	1	2	150	14	2063	0.100703	1	1	5	1	750	1	0	2014-10-14	51	61.6	153	26.31	88.05	951.98	55.392	221.568	14.448	130.032	150.094	600.377	25.1925	1698.47	4.67804	42.1023
1230	1	12	1	2	150	14	2063	0.100703	1	2	1	3	750	1	0	2014-10-14	28	74.3	167	26.64	88.25	1598.86	91.3896	365.558	54.9397	494.457	184.71	738.84	27.4253	3703.95	16.3981	147.583
1231	1	12	1	2	150	14	2063	0.100703	0	2	2	2	724	1	0	2014-10-14	29	59.3	154	25	83.1	910.68	46.482	185.928	10.667	96.0033	157.188	628.751	17.3465	2025.23	3.24687	29.2218
1232	1	12	1	2	150	14	2063	0.100703	1	0	6	2	840	1.2	0	2014-10-14	49	84.1	165	30.89	99.15	415	38.0994	152.397	9.74595	87.7135	43.7221	174.888	34.5692	985.2	3.6777	33.0993
1233	1	12	1	2	150	14	2063	0.100703	1	1	0	5	2896	4	1	2014-10-14	28	82	167	29.4	96.4	1023.23	70.5791	282.316	33.517	301.653	109.815	439.26	17.6414	3472.57	11.2391	101.152
1234	1	12	1	2	150	14	2063	0.100703	1	1	1	2	1159	1.6	1	2014-10-14	37	84.9	173	28.37	91.5	720.05	40.6793	162.717	31.5258	283.732	68.4005	273.602	16.1936	2659.73	12.6961	114.265
1235	1	12	1	2	150	14	2063	0.100703	1	2	1	2	970	1.3	0	2014-10-14	27	72.9	171	24.93	82	1453.6	64.1593	256.637	54.586	491.274	176.422	705.687	33.7289	3461.73	17.8623	160.761
1236	1	12	1	2	150	14	2063	0.100703	1	2	4	1	724	1	0	2014-10-14	48	57.4	158	22.99	74.05	701.08	37.6034	150.414	18.9806	170.826	94.9601	379.84	14.0215	1088.85	3.69134	33.222
1237	1	12	1	2	150	14	2063	0.100703	1	1	2	3	1025	1.4	0	2014-10-14	35	87.8	164	32.64	102.65	980.34	46.3624	185.449	30.5159	274.643	130.062	520.247	8.92249	1658.63	8.285	74.565
1238	1	12	1	2	150	14	2063	0.100703	1	1	2	2	750	1	0	2014-10-14	30	77.5	178	24.46	84.6	989.18	90.5988	362.395	25.4393	228.953	99.4568	397.827	21.9422	2605.74	9.60355	86.4319
1239	1	12	1	2	150	14	2063	0.100703	1	0	3	1	920	1.3	0	2014-10-14	28	70.1	169	24.54	85.6	806.98	54.1998	216.799	16.9904	152.914	109.318	437.27	21.4535	2070.66	5.1437	46.2933
1240	1	12	1	2	150	14	2063	0.100703	1	2	2	2	750	1	0	2014-10-14	43	91.2	173	30.47	104	811.84	44.203	176.812	16.8028	151.225	120.951	483.805	12.025	1879.84	4.11834	37.0651
1241	1	12	1	2	150	14	2063	0.100703	1	2	1	3	1213	1.7	0	2014-10-14	25	84.5	165	31.04	93.6	908.81	28.4781	113.912	27.7261	249.535	136.342	545.368	22.597	2669.68	9.2414	83.1726
1242	1	12	1	2	150	14	2063	0.100703	1	0	0	3	724	1	0	2014-10-14	23	92.5	167	33.17	100	613.08	53.7788	215.115	21.2072	190.865	51.7746	207.098	11.341	1107.87	4.82063	43.3857
1243	1	12	1	2	150	14	2063	0.100703	1	1	1	2	800	1.1	0	2014-10-14	26	82.1	175	26.81	92	574.6	25.6352	102.541	15.4609	139.148	83.228	332.912	13.5122	1681.99	6.00247	54.0222
1244	1	12	1	2	150	14	2063	0.100703	1	1	3	3	2500	3.5	0	2014-10-14	39	62.8	157	25.48	93.8	527.67	53.0536	212.214	5.73435	51.6092	65.9607	263.843	9.65886	2580.77	0.885048	7.96543
1245	1	12	1	2	150	14	2063	0.100703	1	1	3	2	724	1	0	2014-10-14	42	87.4	167	31.34	102.6	654.61	55.065	220.26	15.0518	135.466	74.7209	298.884	15.0689	1574.32	3.22784	29.0506
1246	1	12	1	2	150	14	2063	0.100703	1	2	0	3	900	1.2	0	2014-10-14	26	57.4	168	20.34	70.75	729.21	51.51	206.04	23.3989	210.59	78.145	312.58	15.42	1257.67	6.45	58.05
1247	1	12	1	2	150	14	2063	0.100703	1	4	0	3	750	1	0	2014-10-14	34	94.7	169	33.16	102.6	923.36	51.4976	205.99	46.7584	420.826	74.1364	296.546	11.2519	3803.92	18.9621	170.659
1248	1	12	1	2	150	14	2063	0.100703	1	0	0	3	800	1.1	0	2014-10-14	34	49.3	154	20.79	76	327.89	17.9633	71.8532	4.55486	40.9937	53.7619	215.048	10.4209	500.972	1.26086	11.3477
1249	1	12	1	2	150	14	2063	0.100703	1	1	1	3	870	1.2	0	2014-10-14	31	67.3	176	21.73	73.6	882.45	45.9792	183.917	14.129	127.161	142.844	571.376	21.9906	2088.9	5.3377	48.0393
1250	1	12	1	2	150	14	2063	0.100703	0	1	2	3	724	1	0	2014-10-14	31	57.5	157	23.33	78.5	665.85	54.3834	217.534	23.409	210.681	59.4089	237.636	13.2794	1326.84	5.10982	45.9884
1251	1	12	1	2	150	14	2063	0.100703	1	0	0	3	1350	1.9	0	2014-10-14	28	67.3	168	23.84	80.75	837.68	48.5174	194.07	32.8941	296.047	86.8904	347.561	13.6107	1564.36	10.1621	91.4585
1252	1	12	1	2	150	14	2063	0.100703	1	0	0	3	900	1.2	1	2014-10-14	35	57.4	161	22.14	77	630.2	50.0625	200.25	10.6618	95.9558	83.4986	333.994	12.381	1150.44	2.58586	23.2727
1253	1	12	1	2	150	14	2063	0.100703	1	1	2	3	1100	1.5	0	2014-10-14	35	88.2	173	29.47	103	1060.96	68.7485	274.994	15.3883	138.495	161.868	647.473	29.9502	2369.66	4.97154	44.7438
1254	1	12	1	2	150	14	2063	0.100703	0	2	1	3	724	1	0	2014-10-14	32	85.3	158	34.17	98.75	0	0	0	0	0	0	0	0	0	0	0
1255	1	12	1	2	150	14	2063	0.100703	1	0	1	3	870	1.2	0	2014-10-14	24	66.2	170	22.91	77.1	771.72	58.3084	233.233	16.3245	146.92	97.8917	391.567	16.7419	1054.6	5.83162	52.4846
1256	1	12	1	2	150	14	2063	0.100703	1	1	2	3	750	1	0	2014-10-14	38	76.9	155	32.01	104.9	890.66	56.5651	226.261	28.8473	259.626	101.193	404.773	6.37	1427.7	6.05	54.45
1301	0	13	3	1	60	11	1185	0.258242	0	0	1	1	724	1	0	2014-10-17	32	61.1	154	25.76	83	344.62	35.4675	141.87	7.88889	71	86.155	344.62	3.85	1162.33	1.97	17.73
1302	0	13	3	1	60	11	1185	0.258242	0	1	2	1	724	1	0	2014-10-17	44	60	150	26.67	88.85	968.18	33.8575	135.43	27.3811	246.43	146.58	586.32	9.3	1387.68	11.67	105.03
1303	0	13	3	1	60	11	1185	0.258242	0	0	0	3	724	1	0	2014-10-17	19	72	163	27.1	89	596.42	29.115	116.46	11.0922	99.83	95.0325	380.13	28.17	1862.87	3.02	27.18
1304	0	13	3	1	60	11	1185	0.258242	1	1	2	2	1300	1.8	1	2014-10-17	32	77.3	172	26.13	96.05	652.88	38.555	154.22	31.1278	280.15	54.6275	218.51	14.64	3107.49	12.58	113.22
1305	0	13	3	1	60	11	1185	0.258242	0	0	2	1	724	1	0	2014-10-17	37	55.9	155	23.27	78	46.26	0.3375	1.35	0.127778	1.15	10.94	43.76	1.8	0.88	0	0
1306	0	13	3	1	60	11	1185	0.258242	0	1	0	3	724	1	0	2014-10-17	27	82.5	159	32.63	98.75	1200.51	50.8275	203.31	56.2178	505.96	122.81	491.24	4.01	2939.16	20.75	186.75
1307	0	13	3	1	60	11	1185	0.258242	0	0	0	3	724	1	0	2014-10-17	33	48.8	152	21.12	70.35	770.66	38.81	155.24	11.2756	101.48	128.485	513.94	11.18	2258.01	3.06	27.54
1308	0	13	3	1	60	11	1185	0.258242	0	0	1	2	724	1	0	2014-10-17	28	81.7	154	34.45	109.3	539.32	41.765	167.06	12.7822	115.04	64.3025	257.21	13.13	1697.11	8.35	75.15
1309	0	13	3	1	60	11	1185	0.258242	1	0	0	3	724	1	0	2014-10-17	24	61.3	173	20.48	75.25	340.84	22.3175	89.27	10.0867	90.78	40.1975	160.79	9.32	1351.19	3.05	27.45
1310	0	13	3	1	60	11	1185	0.258242	0	1	1	3	1200	1.7	0	2014-10-17	44	45.3	154	19.1	75.25	385.35	39.8525	159.41	11.31	101.79	31.0375	124.15	7.93	1198.72	2.7	24.3
1311	0	13	3	1	60	11	1185	0.258242	0	2	0	3	724	1	0	2014-10-17	26	41.9	152	18.14	65.55	526.17	48.14	192.56	11.0022	99.02	58.645	234.58	23.65	1712.24	4.09	36.81
1312	0	13	3	1	60	11	1185	0.258242	0	0	1	3	724	1	0	2014-10-17	54	79.7	154	33.61	97	313.12	18.4025	73.61	12.2022	109.82	32.4225	129.69	2.29	911.31	2.32	20.88
1313	0	13	3	1	60	11	1185	0.258242	0	2	4	1	724	1	0	2014-10-17	46	89.9	153	38.4	109.25	565.09	41.2775	165.11	20.3744	183.37	54.15	216.6	9.35	962.98	6.52	58.68
1314	0	13	3	1	60	11	1185	0.258242	0	0	2	2	724	1	0	2014-10-17	45	66.6	157	27.02	77.5	742.34	44.205	176.82	17.9244	161.32	101.05	404.2	15.04	1617.75	6.22	55.98
1315	0	13	3	1	60	11	1185	0.258242	0	2	2	2	724	1	0	2014-10-17	49	71.3	154	30.06	101.5	607.14	55.6325	222.53	17.7589	159.83	56.1925	224.77	9.24	1444.27	3.09	27.81
1316	0	13	3	1	60	11	1185	0.258242	0	1	3	3	724	1	0	2014-10-17	38	64.7	152	28	84.75	428.7	31.925	127.7	7.42333	66.81	58.5475	234.19	3.49	969.88	2.33	20.97
1317	0	13	3	1	60	11	1185	0.258242	0	0	2	3	724	1	1	2014-10-17	40	87.9	159	34.77	101.85	442.43	26.8225	107.29	14.7756	132.98	50.54	202.16	0.95	512.66	4.73	42.57
1318	0	13	3	1	60	11	1185	0.258242	0	0	1	2	724	1	0	2014-10-17	18	62	160	24.22	76.25	0	0	0	0	0	0	0	0	0	0	0
1319	0	13	3	1	60	11	1185	0.258242	0	1	3	1	724	1	0	2014-10-17	40	63.8	153	27.25	85	602.21	46.115	184.46	24.5078	220.57	49.295	197.18	12.35	1520.39	6.24	56.16
1320	0	13	3	1	60	11	1185	0.258242	0	1	1	3	729	1	0	2014-10-17	38	46.9	139	24.27	73.8	60.15	4.64	18.56	1.27333	11.46	7.53	30.12	4.33	183.8	0.5	4.5
1321	0	13	3	1	60	11	1185	0.258242	0	0	1	3	724	1	0	2014-10-17	33	78	161	30.09	98.5	672.33	23.975	95.9	15.6644	140.98	108.862	435.45	16.83	1886.49	4.3	38.7
1322	0	13	3	1	60	11	1185	0.258242	1	1	2	3	1800	2.5	1	2014-10-17	51	69.1	163	26.01	93.4	655.76	59.6825	238.73	20.3911	183.52	58.38	233.52	21.95	1797.06	5.92	53.28
1323	0	13	3	1	60	11	1185	0.258242	0	0	4	3	750	1	1	2014-10-17	32	58.7	147	27.16	90.35	651.83	43.665	174.66	25.0167	225.15	63.005	252.02	19.53	1723.09	6.48	58.32
1324	0	13	3	1	60	11	1185	0.258242	0	0	0	3	724	1	0	2014-10-17	28	62	154	26.14	81.5	446.06	24.325	97.3	13.2022	118.82	57.485	229.94	13.41	3760.6	6.04	54.36
1325	0	13	3	1	60	11	1185	0.258242	0	1	3	1	724	1	0	2014-10-17	41	62.6	157	25.4	81.35	416.12	19.885	79.54	13.5078	121.57	53.7525	215.01	7.85	1137.48	5.13	46.17
1326	0	13	3	1	60	11	1185	0.258242	0	1	2	1	724	1	0	2014-10-17	41	55.6	157	22.56	72.25	428.87	33.085	132.34	8.41222	75.71	55.205	220.82	13.9	1529.49	2.23	20.07
1327	0	13	3	1	60	11	1185	0.258242	0	1	2	1	724	1	0	2014-10-17	43	63.5	156	26.09	85.25	605.01	29.1925	116.77	27.24	245.16	60.77	243.08	9.41	1112.69	7.92	71.28
1328	0	13	3	1	60	11	1185	0.258242	0	0	0	3	724	1	0	2014-10-17	26	63.9	162	24.35	82.45	645.57	37.685	150.74	15.8733	142.86	87.995	351.98	7.15	1288.35	3.85	34.65
1329	0	13	3	1	60	11	1185	0.258242	0	2	2	2	724	1	0	2014-10-17	42	56.9	151	24.96	82.25	450.36	41.19	164.76	18.03	162.27	30.83	123.32	5.75	890.73	4.34	39.06
1330	0	13	3	1	60	11	1185	0.258242	1	1	1	1	724	1	0	2014-10-17	23	46.9	161	18.09	71	1022.72	67.7525	271.01	31.72	285.48	116.558	466.23	12.03	2420.8	12.05	108.45
1331	0	13	3	1	60	11	1185	0.258242	0	1	4	1	724	1	0	2014-10-17	50	49	149	22.07	84.25	295.77	12.84	51.36	8.27667	74.49	42.48	169.92	11.95	937.79	1.95	17.55
1332	0	13	3	1	60	11	1185	0.258242	0	1	1	1	724	1	0	2014-10-17	42	61.8	156	25.39	86.5	51.45	0.5375	2.15	0.0766667	0.69	12.15	48.6	0.33	0.88	0	0
1333	0	13	3	1	60	11	1185	0.258242	0	0	0	3	724	1	1	2014-10-17	32	61	157	24.75	79.2	728.16	45.93	183.72	44.49	400.41	36.0075	144.03	2.49	2978.36	17.61	158.49
1334	0	13	3	1	60	11	1185	0.258242	0	2	1	1	724	1	0	2014-10-17	37	91.3	150	40.58	113.5	574.06	32.6325	130.53	18.5067	166.56	69.24	276.96	3.99	1688.84	4.87	43.83
1335	0	13	3	1	60	11	1185	0.258242	0	0	9	1	724	1	0	2014-10-17	43	73.1	152	31.64	98.75	1297.63	83.97	335.88	37.1689	334.52	156.81	627.24	26.28	2428.84	10.37	93.33
1336	0	13	3	1	60	11	1185	0.258242	0	0	1	3	724	1	0	2014-10-17	31	62.3	153	26.61	83.25	510.36	20.545	82.18	12.04	108.36	79.955	319.82	14.26	1599.87	4.69	42.21
1337	0	13	3	1	60	11	1185	0.258242	1	2	3	2	724	1	0	2014-10-17	35	65.4	161	25.23	82.75	945.73	47.0025	188.01	62.0111	558.1	49.9075	199.63	14.76	2991.24	22.98	206.82
1338	0	13	3	1	60	11	1185	0.258242	1	1	3	2	1000	1.4	0	2014-10-17	42	87.8	162	33.46	109	664.75	35.585	142.34	47.5967	428.37	23.5075	94.03	1.22	1232.83	16.17	145.53
1339	0	13	3	1	60	11	1185	0.258242	1	0	0	3	729	1	0	2014-10-17	23	50.4	159	19.94	69.9	1304.78	76.87	307.48	61.2489	551.24	111.513	446.05	30.4	4002.48	25.78	232.02
1340	0	13	3	1	60	11	1185	0.258242	0	0	0	3	724	1	0	2014-10-17	38	59.9	156	24.61	81.75	935.56	43.3825	173.53	48.6089	437.48	81.135	324.54	26.43	2207.72	20.35	183.15
1401	1	14	3	2	258	10	1521	0.0988506	0	0	2	3	724	1	0	2014-10-22	46	62.4	158	24.9	83.75	699.96	74.06	296.24	19.65	176.85	57.955	231.82	10.83	742.36	7.49	67.41
1402	1	14	3	2	258	10	1521	0.0988506	0	0	0	3	724	1	1	2014-10-22	36	74.4	159	29.62	98.1	499.36	28.3225	113.29	20.2667	182.4	51.14	204.56	8.62	1641.91	6.82	61.38
1403	1	14	3	2	258	10	1521	0.0988506	0	0	0	4	724	1	0	2014-10-22	32	73	153	31.18	101.25	471.07	44.1025	176.41	6.10333	54.93	60.445	241.78	16.61	660.56	1.78	16.02
1404	1	14	3	2	258	10	1521	0.0988506	0	1	1	3	724	1	0	2014-10-22	21	91.5	154	38.68	103.5	308.96	38.5275	154.11	5.59333	50.34	26.3	105.2	8.17	478.08	2.93	26.37
1405	1	14	3	2	258	10	1521	0.0988506	0	0	2	3	724	1	1	2014-10-22	41	74	159	29.46	92.25	512.42	25.2175	100.87	20.0911	180.82	57.91	231.64	10.08	1220.65	5.57	50.13
1406	1	14	3	2	258	10	1521	0.0988506	0	1	1	3	724	1	0	2014-10-22	32	66.2	155	27.66	87.95	899.16	34.505	138.02	14.8922	134.03	157.44	629.76	20.13	1358.14	7.58	68.22
1407	1	14	3	2	258	10	1521	0.0988506	0	0	2	3	724	1	1	2014-10-22	46	84.6	159	33.46	97.5	457.04	33.695	134.78	8.76	78.84	61.2375	244.95	11.79	794.96	2.57	23.13
1408	1	14	3	2	258	10	1521	0.0988506	0	2	2	2	750	1	0	2014-10-22	32	65.5	152	28.35	89.5	724.66	65.97	263.88	21.2267	191.04	67.435	269.74	4.29	1278.73	5.44	48.96
1409	1	14	3	2	258	10	1521	0.0988506	0	0	3	3	788	1.1	0	2014-10-22	27	69	152	29.86	93.5	237.44	21.55	86.2	3.41778	30.76	30.12	120.48	2.58	571.66	1	9
1410	1	14	3	2	258	10	1521	0.0988506	0	0	0	3	724	1	0	2014-10-22	24	73.6	163	27.57	87.85	885.85	81.4	325.6	28.0844	252.76	80.3725	321.49	16.43	1924.61	8.94	80.46
1411	1	14	3	2	258	10	1521	0.0988506	1	1	2	3	724	1	1	2014-10-22	30	74	164	27.51	88	843.76	67.9675	271.87	25.5211	229.69	86.065	344.26	19.01	2016.12	6.4	57.6
1412	1	14	3	2	258	10	1521	0.0988506	1	0	0	3	729	1	0	2014-10-22	19	64	166	23.14	72.6	554.08	71.55	286.2	10.6889	96.2	43.2625	173.05	13.12	1034.87	2.96	26.64
1413	1	14	3	2	258	10	1521	0.0988506	0	0	1	3	724	1	0	2014-10-22	32	61.6	156	25.41	85.7	548.89	71.8	287.2	10.6522	95.87	41.905	167.62	13.02	969.49	2.99	26.91
1414	1	14	3	2	258	10	1521	0.0988506	0	0	0	3	729	1	0	2014-10-22	21	58.9	153	25.16	76.55	614.12	35.015	140.06	33.8044	304.24	42.6825	170.73	7.64	2057.94	12.09	108.81
1415	1	14	3	2	258	10	1521	0.0988506	0	0	1	3	724	1	0	2014-10-22	32	61.3	159	24.25	81.25	754.59	52.3775	209.51	20.0644	180.58	91.47	365.88	13.24	1421.97	5.59	50.31
1416	1	14	3	2	258	10	1521	0.0988506	0	1	3	2	724	1	0	2014-10-22	51	62.3	142	30.9	94.15	571.68	68.8425	275.37	14.0278	126.25	42.7425	170.97	7.96	1182.61	3.49	31.41
1417	1	14	3	2	258	10	1521	0.0988506	0	0	0	3	724	1	0	2014-10-22	20	67	152	29.15	84.6	327.84	16.855	67.42	8.99	80.91	44.88	179.52	6.01	572.08	2.77	24.93
1418	1	14	3	2	258	10	1521	0.0988506	0	1	2	3	724	1	0	2014-10-22	41	53.8	153	22.98	81.35	623.51	30.2275	120.91	23.7678	213.91	72.3675	289.47	8.18	2157.66	7.52	67.68
1419	1	14	3	2	258	10	1521	0.0988506	0	0	2	2	724	1	0	2014-10-22	29	60.1	151	26.36	84.65	631.67	36.2125	144.85	28.3611	255.25	58.15	232.6	9.92	2081.92	11.24	101.16
1420	1	14	3	2	258	10	1521	0.0988506	0	0	0	3	724	1	0	2014-10-22	21	48.6	150	21.6	66.95	580.33	33.21	132.84	19.6089	176.48	68.305	273.22	10.9	2051.94	5.94	53.46
1421	1	14	3	2	258	10	1521	0.0988506	0	1	2	1	724	1	0	2014-10-22	34	51.5	151	22.5	77.6	473.58	42.2225	168.89	21.4033	192.63	28.3575	113.43	9.06	972.06	5.33	47.97
1422	1	14	3	2	258	10	1521	0.0988506	0	1	0	3	724	1	0	2014-10-22	25	62.7	161	24.31	80.6	871.06	58.655	234.62	56.5256	508.73	27.3725	109.49	11.2	4106.5	22.59	203.31
1423	1	14	3	2	258	10	1521	0.0988506	0	1	2	3	724	1	0	2014-10-22	48	67.4	153	28.98	87.75	954.68	117.078	468.31	35.1656	316.49	42.7275	170.91	8.55	630.74	7.58	68.22
1424	1	14	3	2	258	10	1521	0.0988506	0	0	3	3	724	1	1	2014-10-22	48	63.9	153	27.3	91.8	649.76	51.375	205.5	29.5556	266	44.565	178.26	2.97	1006.52	7.62	68.58
1425	1	14	3	2	258	10	1521	0.0988506	0	1	0	3	724	1	0	2014-10-22	23	61.6	169	21.47	70.85	690.18	63.06	252.24	16.3678	147.31	18.22	72.88	10	1597.34	3.52	31.68
1426	1	14	3	2	258	10	1521	0.0988506	0	1	1	2	724	1	1	2014-10-22	38	75.9	158	30.4	92.75	984.45	75.1275	300.51	38.7456	348.71	84.19	336.76	13.75	1995.15	14.86	133.74
1427	1	14	3	2	258	10	1521	0.0988506	0	1	1	3	724	1	0	2014-10-22	26	64.2	153	27.43	86.65	835.79	76.4825	305.93	21.6833	195.15	84.705	338.82	27.25	1608.15	6.16	55.44
1428	1	14	3	2	258	10	1521	0.0988506	0	4	3	3	724	1	1	2014-10-22	48	71.1	147	32.99	100.5	899.82	100.323	401.29	31.2911	281.62	54.7425	218.97	16.13	1602.51	8.86	79.74
1429	1	14	3	2	258	10	1521	0.0988506	0	1	3	2	729	1	1	2014-10-22	35	71.5	147	33.09	101.75	257.93	9.425	37.7	1.04444	9.4	53.22	212.88	14.56	975.74	0.3	2.7
1430	1	14	3	2	258	10	1521	0.0988506	0	1	3	2	724	1	0	2014-10-22	50	59.3	153	25.33	80.65	963.95	87.9575	351.83	30.3911	273.52	85.165	340.66	16.63	888.61	12.77	114.93
1431	1	14	3	2	258	10	1521	0.0988506	0	0	1	2	724	1	0	2014-10-22	48	84.7	152	36.66	113.25	655.33	48.795	195.18	31.2167	280.95	45.0575	180.23	7.65	1008.2	7.58	68.22
1432	1	14	3	2	258	10	1521	0.0988506	0	2	1	3	724	1	0	2014-10-22	27	95	164	35.36	100.5	1049.96	25.25	101	50.9944	458.95	122.502	490.01	5.36	2690.58	15.37	138.33
1433	1	14	3	2	258	10	1521	0.0988506	0	0	2	1	724	1	0	2014-10-22	48	67	155	28.07	86.75	395.69	36.4925	145.97	8.33	74.97	44.2	176.8	14.09	962.11	2.51	22.59
1434	1	14	3	2	258	10	1521	0.0988506	0	0	0	3	724	1	0	2014-10-22	34	71.1	164	26.44	80.5	522.38	42.865	171.46	18.11	162.99	47.495	189.98	15.06	1100.76	4.65	41.85
1435	1	14	3	2	258	10	1521	0.0988506	0	0	0	3	724	1	0	2014-10-22	19	85.6	167	30.58	98	470.23	20.49	81.96	19.0144	171.13	54.285	217.14	3.27	1016.95	4.46	40.14
1436	1	14	3	2	258	10	1521	0.0988506	0	2	0	3	724	1	0	2014-10-22	24	65.4	161	25.17	79.25	200.5	17.625	70.5	4.50667	40.56	22.655	90.62	0.82	429.47	1.4	12.6
1437	1	14	3	2	258	10	1521	0.0988506	0	0	1	3	724	1	0	2014-10-22	33	62.7	164	23.45	81.75	473.5	25.7225	102.89	19.56	176.04	49.025	196.1	10.25	1526.95	5.54	49.86
1438	1	14	3	2	258	10	1521	0.0988506	0	1	2	3	829	1.1	0	2014-10-22	35	67.7	153	29.11	101.25	394.96	34.84	139.36	8.45556	76.1	45.39	181.56	14.45	753.89	2.4	21.6
1439	1	14	3	2	258	10	1521	0.0988506	0	0	1	3	724	1	0	2014-10-22	32	57.6	154	24.29	81.1	673.05	88.1	352.4	27.9267	251.34	17.3275	69.31	1.16	1445.37	6.01	54.09
1440	1	14	3	2	258	10	1521	0.0988506	1	1	1	3	724	1	0	2014-10-22	45	66.1	164	24.7	96.1	693.93	36.9325	147.73	22.0256	198.23	87.505	350.02	14.96	1669.84	5.76	51.84
1441	1	14	3	2	258	10	1521	0.0988506	0	0	0	3	724	1	0	2014-10-22	26	94.5	158	37.95	99.9	935.77	33.84	135.36	38.3556	345.2	114.315	457.26	17.09	2347.59	16.97	152.73
1442	1	14	3	2	258	10	1521	0.0988506	0	1	1	2	724	1	0	2014-10-22	31	87.7	160	34.26	87.2	724.78	71.52	286.08	22.7833	205.05	58.8675	235.47	11.26	1256.58	5.45	49.05
1443	1	14	3	2	258	10	1521	0.0988506	0	2	0	2	724	1	0	2014-10-22	43	85.8	154	36.18	111.25	772.74	83.9775	335.91	27.14	244.26	49.1525	196.61	5.45	1030.77	9.44	84.96
1444	1	14	3	2	258	10	1521	0.0988506	0	2	0	3	724	1	0	2014-10-22	23	60.9	151	26.74	78	1130.3	139.762	559.05	30.7433	276.69	75.1125	300.45	17.03	2635.92	10.37	93.33
1445	1	14	3	2	258	10	1521	0.0988506	0	0	0	3	724	1	0	2014-10-22	26	50.7	154	21.41	68.3	1030.56	49.705	198.82	31.4089	282.68	138.808	555.23	41.22	3140.23	7.47	67.23
1446	1	14	3	2	258	10	1521	0.0988506	0	1	1	3	724	1	1	2014-10-22	32	58.2	163	22.04	79.05	324.97	58.6	234.4	5.55333	49.98	10.1475	40.59	0.6	982.33	1.84	16.56
1447	1	14	3	2	258	10	1521	0.0988506	0	0	1	2	724	1	1	2014-10-22	25	53.8	154	22.69	74.95	710.47	70.1175	280.47	30.0422	270.38	40.4175	161.67	14.71	906.64	8.73	78.57
1448	1	14	3	2	258	10	1521	0.0988506	0	1	0	3	724	1	0	2014-10-22	21	52.5	158	21.16	75.2	1668.86	66.1775	264.71	19.8744	178.87	306.32	1225.28	15.65	2300.39	11.17	100.53
1449	1	14	3	2	258	10	1521	0.0988506	0	2	3	3	724	1	0	2014-10-22	41	68	152	29.35	86.85	482.84	33.28	133.12	12.9278	116.35	59.1225	236.49	5.97	1351.89	2.6	23.4
1450	1	14	3	2	258	10	1521	0.0988506	0	0	0	3	729	1	0	2014-10-22	23	68.1	168	24.04	72.5	361.58	11.1725	44.69	11.3578	102.22	53.67	214.68	2.92	884.64	2.27	20.43
1451	1	14	3	2	258	10	1521	0.0988506	0	4	2	3	724	1	0	2014-10-22	51	73.2	154	31.07	97.75	599.94	59.6125	238.45	25.3144	227.83	33.5	134	5.07	1446.21	7.77	69.93
1452	1	14	3	2	258	10	1521	0.0988506	0	0	0	3	724	1	0	2014-10-22	20	53.9	158	21.59	73	819.04	31.4	125.6	19.6633	176.97	129.59	518.36	25.38	107	4.74	42.66
1501	1	15	1	2	211	14	2063	0.100703	1	0	2	2	724	1	0	2014-10-28	28	73.1	169	25.59	84.5	873.84	39.4775	157.91	35.7778	322	98.4825	393.93	20.02	2335.06	10.8	97.2
1502	1	15	1	2	211	14	2063	0.100703	1	1	0	2	724	1	0	2014-10-28	43	73.9	165	27.14	94.8	590.18	63.19	252.76	26.2022	235.82	25.4	101.6	2.29	1672.76	7.48	67.32
1503	1	15	1	2	211	14	2063	0.100703	1	0	1	1	741	1	0	2014-10-28	21	97.8	171	33.45	106.65	0	0	0	0	0	0	0	0	0	0	0
1504	1	15	1	2	211	14	2063	0.100703	1	0	0	4	1100	1.5	0	2014-10-28	27	79.4	173	26.53	92.6	399.76	47.5125	190.05	7.34889	66.14	35.8925	143.57	9.32	1099.27	2.05	18.45
1505	1	15	1	2	211	14	2063	0.100703	1	0	0	3	724	1	1	2014-10-28	21	83.3	170	28.82	88	915.58	53.2325	212.93	28.8756	259.88	110.692	442.77	24.68	2905.15	10.21	91.89
1506	1	15	1	2	211	14	2063	0.100703	1	0	0	4	1500	2.1	1	2014-10-28	23	103.1	163	38.8	113	644.02	36.765	147.06	30.0922	270.83	56.5325	226.13	10.01	1467.51	8.1	72.9
1507	1	15	1	2	211	14	2063	0.100703	1	0	0	3	724	1	0	2014-10-28	43	78.9	177	25.18	89.15	602.41	42.0425	168.17	15.0078	135.07	74.7925	299.17	19.23	2277.19	4.22	37.98
1508	1	15	1	2	211	14	2063	0.100703	1	2	0	1	724	1	0	2014-10-28	30	65.8	172	22.24	80.4	604.95	35.065	140.26	25.5011	229.51	58.795	235.18	17.46	1242.76	9.31	83.79
1509	1	15	1	2	211	14	2063	0.100703	1	0	0	2	850	1.2	0	2014-10-28	34	60.9	160	23.79	77	707.75	61.1125	244.45	19.12	172.08	72.805	291.22	16.28	2004.85	4.03	36.27
1510	1	15	1	2	211	14	2063	0.100703	1	1	3	1	795	1.1	0	2014-10-28	50	76	168	26.93	95.4	873.53	63.1775	252.71	22.9433	206.49	103.58	414.32	20.66	2056.17	5.63	50.67
1511	1	15	1	2	211	14	2063	0.100703	0	1	0	5	2896	4	1	2014-10-28	28	67.4	168	23.88	88.5	340.36	25.05	100.2	9.43889	84.95	38.8025	155.21	5.17	1099.83	2.63	23.67
1512	1	15	1	2	211	14	2063	0.100703	0	4	0	5	2896	4	1	2014-10-28	35	61.6	163	23.18	76.25	690.2	69.78	279.12	25.5922	230.33	45.19	180.76	6.99	3291.86	5.2	46.8
1513	1	15	1	2	211	14	2063	0.100703	1	2	0	1	724	1	0	2014-10-28	36	65.1	165	23.91	77.5	472.62	34.305	137.22	18.11	162.99	43.105	172.42	4.54	1668.03	5.04	45.36
1514	1	15	1	2	211	14	2063	0.100703	0	0	0	3	1166	1.6	1	2014-10-28	24	58	167	20.8	70.85	750.14	64.2575	257.03	17.3111	155.8	84.3275	337.31	21.27	1913.49	6.37	57.33
1515	1	15	1	2	211	14	2063	0.100703	1	0	2	3	2000	2.8	0	2014-10-28	32	72.1	163	27.14	90.2	579.21	49.1725	196.69	10.2944	92.65	72.465	289.86	19.87	2401.25	2.97	26.73
1516	1	15	1	2	211	14	2063	0.100703	0	0	0	4	1200	1.7	1	2014-10-28	24	53.9	164	20.04	69.15	826.81	63.2975	253.19	27.7267	249.54	81.02	324.08	8.11	2031.51	6.29	56.61
1517	1	15	1	2	211	14	2063	0.100703	1	2	2	2	750	1	0	2014-10-28	44	75.1	173	25.09	92	891.62	44.835	179.34	29.7778	268	111.073	444.29	27.66	2757.06	7.94	71.46
1518	1	15	1	2	211	14	2063	0.100703	0	2	0	4	850	1.2	1	2014-10-28	21	48.1	151	21.1	68.25	742.89	41.6925	166.77	20.0844	180.76	98.8425	395.37	16.13	3224.96	4.1	36.9
1519	1	15	1	2	211	14	2063	0.100703	1	0	0	3	1000	1.4	1	2014-10-28	24	77.4	171	26.47	93.6	609.86	31.3375	125.35	15.6767	141.09	85.8575	343.43	11.9	2238.76	6.31	56.79
1520	1	15	1	2	211	14	2063	0.100703	1	4	3	4	1600	2.2	0	2014-10-28	40	117	181	35.71	119	938.74	52.84	211.36	36.3089	326.78	100.147	400.59	19.32	2060.94	8.16	73.44
1521	1	15	1	2	211	14	2063	0.100703	1	0	0	2	750	1	0	2014-10-28	33	87.3	186	25.23	86	1397.14	93.05	372.2	44.9156	404.24	155.175	620.7	13.27	2666.06	12.14	109.26
1522	1	15	1	2	211	14	2063	0.100703	0	0	0	3	860	1.2	1	2014-10-28	20	44.4	160	17.34	64.15	1044.33	58.68	234.72	36.2078	325.87	120.935	483.74	19.32	6117.85	7.95	71.55
1523	1	15	1	2	211	14	2063	0.100703	0	0	0	3	950	1.3	0	2014-10-28	28	53	162	20.2	69.45	287.21	14.9275	59.71	6.69556	60.26	41.8075	167.23	3	1127.5	1.78	16.02
1524	1	15	1	2	211	14	2063	0.100703	1	1	2	4	3300	4.6	0	2014-10-28	57	114.4	172	38.67	124.75	957.29	59.8	239.2	20.9978	188.98	132.278	529.11	6.26	1555.36	9.53	85.77
1525	1	15	1	2	211	14	2063	0.100703	0	0	0	3	724	1	0	2014-10-28	20	69.6	175	22.73	78.85	413.86	44.6025	178.41	16.6533	149.88	21.3925	85.57	0.94	1606.36	7.28	65.52
1526	1	15	1	2	211	14	2063	0.100703	1	1	3	1	724	1	0	2014-10-28	57	60.4	154	25.47	85.75	616.92	51.25	205	10.6378	95.74	79.0475	316.19	10.54	1662.93	2.71	24.39
1527	1	15	1	2	211	14	2063	0.100703	0	1	1	3	1600	2.2	0	2014-10-28	52	70.4	157	28.56	93.85	659.2	36.0025	144.01	25.4922	229.43	71.44	285.76	4.91	1201.46	8.33	74.97
1528	1	15	1	2	211	14	2063	0.100703	0	4	2	3	724	1	0	2014-10-28	51	62.3	150	27.69	83.25	490.42	49.25	197	22.7656	204.89	22.1325	88.53	1.72	1178.87	6.24	56.16
1529	1	15	1	2	211	14	2063	0.100703	0	1	0	3	2200	3	1	2014-10-28	46	49	153	20.93	70.4	429.78	32.265	129.06	4.11667	37.05	65.9175	263.67	14.59	1408.17	1.23	11.07
1530	1	15	1	2	211	14	2063	0.100703	1	2	2	1	750	1	1	2014-10-28	38	57.7	169	20.2	70.35	1303.77	48.385	193.54	11.1333	100.2	252.507	1010.03	22.6	2882.97	4.33	38.97
1531	1	15	1	2	211	14	2063	0.100703	1	1	2	3	960	1.3	0	2014-10-28	52	53.1	168	18.81	68	1048.98	45.59	182.36	24.6733	222.06	161.14	644.56	11.3	2065	6.41	57.69
1532	1	15	1	2	211	14	2063	0.100703	1	1	3	2	750	1	0	2014-10-28	31	59.3	176	19.14	72	664.79	32.8125	131.25	6.11778	55.06	119.62	478.48	16.33	1574.26	1.63	14.67
1601	0	16	1	1	65	16	1288	0.135027	1	1	1	1	724	1	0	2014-10-24	31	81.8	169	28.64	95	655.09	64.7525	259.01	26.2578	236.32	39.9425	159.77	10.12	2017.99	5.6	50.4
1602	0	16	1	1	65	16	1288	0.135027	1	1	1	3	981	1.4	1	2014-10-24	31	78.5	181	23.96	85	1432.3	72.24	288.96	26.8689	241.82	225.38	901.52	28.21	3529.48	7.35	66.15
1603	0	16	1	1	65	16	1288	0.135027	1	1	1	4	1200	1.7	0	2014-10-24	29	90.4	180	27.9	93.1	755.55	69.62	278.48	24.91	224.19	63.2175	252.87	10.97	1242.02	7.25	65.25
1604	0	16	1	1	65	16	1288	0.135027	1	0	0	1	724	1	0	2014-10-24	23	66.5	169	23.28	77.05	821.85	53.525	214.1	14.6056	131.45	119.075	476.3	20.4	1584.3	2.59	23.31
1605	0	16	1	1	65	16	1288	0.135027	1	1	2	3	2200	3	1	2014-10-24	31	89.3	174	29.5	99.5	749.84	54.3025	217.21	22.5744	203.17	82.3625	329.45	13.9	1945.18	6.33	56.97
1606	0	16	1	1	65	16	1288	0.135027	1	2	3	1	724	1	0	2014-10-24	32	66.4	163	24.99	81.15	986.43	64.2175	256.87	32.8044	295.24	108.582	434.33	21.84	1970.33	9.69	87.21
1607	0	16	1	1	65	16	1288	0.135027	1	2	0	1	724	1	0	2014-10-24	22	61.9	165	22.74	73.5	530.38	47.26	189.04	9.07667	81.69	64.915	259.66	18.71	1761.3	2.52	22.68
1608	0	16	1	1	65	16	1288	0.135027	1	0	0	2	724	1	0	2014-10-24	30	57.8	171	19.77	73.25	893.3	68.975	275.9	23.1222	208.1	102.323	409.29	23.58	2508	6.01	54.09
1609	0	16	1	1	65	16	1288	0.135027	1	1	0	2	830	1.1	0	2014-10-24	35	64.6	165	23.73	77.6	734.83	51.555	206.22	13.7111	123.4	101.3	405.2	20.07	1390.25	4.47	40.23
1610	0	16	1	1	65	16	1288	0.135027	1	1	2	0	724	1	0	2014-10-24	36	83.2	173	27.8	92.95	1058.2	83.535	334.14	17.2267	155.04	142.255	569.02	11.43	1346.11	5.09	45.81
1611	0	16	1	1	65	16	1288	0.135027	1	1	1	2	724	1	0	2014-10-24	33	69.9	166	25.37	85	805.67	47.3325	189.33	10.0667	90.6	131.435	525.74	20.94	2447.23	2.99	26.91
1612	0	16	1	1	65	16	1288	0.135027	1	1	2	3	724	1	0	2014-10-24	28	67.3	167	24.13	78.4	723.58	48.0175	192.07	10.9722	98.75	108.19	432.76	19.48	1825.28	4.24	38.16
1613	0	16	1	1	65	16	1288	0.135027	1	2	1	2	724	1	0	2014-10-24	23	74.5	171	25.48	83.65	697.74	41.61	166.44	17.7889	160.1	92.8025	371.21	21.64	1917.44	4.75	42.75
1614	0	16	1	1	65	16	1288	0.135027	1	0	0	1	724	1	0	2014-10-24	23	83.6	161	32.25	102.25	732.37	29.55	118.2	9.85	88.65	131.38	525.52	24.58	2351.89	3.09	27.81
1615	0	16	1	1	65	16	1288	0.135027	1	1	1	3	767.44	1.1	0	2014-10-24	28	74.2	182	22.4	82.95	1168.97	71.1775	284.71	55.2878	497.59	96.6675	386.67	23.06	1044.5	17.47	157.23
1616	0	16	1	1	65	16	1288	0.135027	1	1	1	1	724	1	0	2014-10-24	32	121.9	172	41.2	123.75	1546.89	97.155	388.62	70.2233	632.01	131.565	526.26	23.72	7120.19	30.85	277.65
1617	0	16	1	1	65	16	1288	0.135027	1	0	0	2	724	1	0	2014-10-24	26	58.9	150	26.18	75.25	1529.44	105.085	420.34	35.1056	315.95	198.287	793.15	41.35	2958.11	12.21	109.89
1618	0	16	1	1	65	16	1288	0.135027	1	0	2	3	724	1	0	2014-10-24	33	70.8	166	25.69	87	1229.43	80.815	323.26	30.3244	272.92	158.31	633.24	40.44	3729.36	7.02	63.18
1619	0	16	1	1	65	16	1288	0.135027	1	0	3	1	724	1	0	2014-10-24	40	72.9	170	25.22	88	910.8	24.9525	99.81	6.71778	60.46	187.632	750.53	14.49	1491.56	1.27	11.43
1620	0	16	1	1	65	16	1288	0.135027	1	0	1	3	724	1	0	2014-10-24	23	64.3	168	22.78	71.2	753.57	57.6425	230.57	24.5367	220.83	75.5425	302.17	7.68	1654.63	6.61	59.49
1621	0	16	1	1	65	16	1288	0.135027	1	0	1	3	724	1	0	2014-10-24	27	83.7	174	27.65	80.75	1279.21	109.028	436.11	36.8589	331.73	127.843	511.37	28.62	2287.82	12.29	110.61
1622	0	16	1	1	65	16	1288	0.135027	1	2	0	3	1086	1.5	0	2014-10-24	26	72	173	24.06	84.5	1415.42	51.4475	205.79	77.7756	699.98	127.41	509.64	15.18	2492.86	29.45	265.05
1623	0	16	1	1	65	16	1288	0.135027	1	0	0	2	724	1	0	2014-10-24	20	73.8	166	26.78	87.35	795.81	38.4925	153.97	19.6867	177.18	116.165	464.66	17.04	1818.68	6.84	61.56
1624	0	16	1	1	65	16	1288	0.135027	1	0	1	1	724	1	0	2014-10-24	28	77.1	162	29.38	87.8	1453.98	83.585	334.34	41.2767	371.49	187.037	748.15	27.84	3205.12	12.61	113.49
1625	0	16	1	1	65	16	1288	0.135027	0	0	0	4	1095	1.5	0	2014-10-24	29	70.4	175	22.99	77.5	484.63	24.615	98.46	14.0467	126.42	64.9375	259.75	2.35	1076.3	5.33	47.97
1626	0	16	1	1	65	16	1288	0.135027	1	2	1	1	724	1	0	2014-10-24	27	64.8	173	21.65	73.5	956.3	59.8525	239.41	41.98	377.82	84.77	339.08	10.78	2148.25	13.27	119.43
1627	0	16	1	1	65	16	1288	0.135027	1	1	1	3	724	1	0	2014-10-24	25	65	161	25.08	81.5	903.08	63.14	252.56	25.7033	231.33	104.8	419.2	37.95	4567.73	9.04	81.36
1628	0	16	1	1	65	16	1288	0.135027	1	2	0	1	724	1	0	2014-10-24	43	58	164	21.56	73.9	783.16	61.6025	246.41	23.4389	210.95	81.45	325.8	11.68	1459.14	7.4	66.6
1629	0	16	1	1	65	16	1288	0.135027	1	1	0	1	724	1	0	2014-10-24	19	68.6	165	25.2	75.7	666.38	40.8625	163.45	13.4144	120.73	95.55	382.2	24.87	3332.89	4.03	36.27
1630	0	16	1	1	65	16	1288	0.135027	0	1	0	4	2000	2.8	1	2014-10-24	26	56.9	155	23.68	66.45	417.11	29.9	119.6	15.5056	139.55	39.4925	157.97	3.7	1177.33	5.53	49.77
1701	1	17	1	2	231	14	2063	0.100703	1	1	3	2	995.99	1.4	0	2014-10-30	48	61.8	163	23.26	82.8	639.34	28.7329	114.932	20.4919	184.427	85.9648	343.859	15.8452	1735.88	6.33463	57.0116
1702	1	17	1	2	231	14	2063	0.100703	0	0	0	3	724	1	0	2014-10-30	29	61.9	147	28.68	86.1	663.68	62.4174	249.67	15.7372	141.635	69.2466	276.986	13.1272	1551.95	6.20601	55.8541
1703	1	17	1	2	231	14	2063	0.100703	0	0	1	3	751	1	0	2014-10-30	40	86.8	154	36.6	97	360.41	27.7509	111.004	7.05827	63.5245	46.7932	187.173	8.10786	1205.76	2.85025	25.6522
1704	1	17	1	2	231	14	2063	0.100703	1	1	2	3	2000	2.8	1	2014-10-30	42	111.8	178	35.49	118	413.22	39.7738	159.095	10.5416	94.8742	40.6416	162.566	10.1466	1006.53	4.46657	40.1991
1705	1	17	1	2	231	14	2063	0.100703	1	1	1	2	767.44	1.1	0	2014-10-30	35	76.8	163	28.91	91.75	1282.52	60.9343	243.737	26.5416	238.875	201.774	807.095	26.9514	2870.19	6.95296	62.5766
1706	1	17	1	2	231	14	2063	0.100703	1	1	2	3	2500	3.5	0	2014-10-29	51	68.8	166	25.12	94.5	502.85	44.5352	178.141	11.6424	104.781	55.3046	221.218	7.69	1394.71	4.69	42.21
1707	1	17	1	2	231	14	2063	0.100703	0	0	1	5	7500	10.4	1	2014-10-29	49	53.6	164	19.93	72.95	1107.39	36.338	145.352	31.4364	282.928	170.101	680.403	11.7205	1564.97	12.5923	113.331
1708	1	17	1	2	231	14	2063	0.100703	1	1	2	3	4000	5.5	1	2014-10-30	49	91.1	182	27.62	95.15	391.32	19.9744	79.8975	15.308	137.772	43.412	173.648	10.9637	1455.99	4.3456	39.1104
1709	1	17	1	2	231	14	2063	0.100703	1	1	0	3	724	1	0	2014-10-29	22	75.4	168	26.59	88.85	815.07	45.1815	180.726	16.939	152.451	121.12	484.478	16.612	1081.91	6.2693	56.4237
1710	1	17	1	2	231	14	2063	0.100703	1	0	0	2	800	1.1	0	2014-10-29	27	78.4	171	26.91	84	424.83	30.7401	122.96	6.62625	59.6363	83.8434	335.373	11.9736	1296.36	2.16112	19.4501
1711	1	17	1	2	231	14	2063	0.100703	1	1	1	3	860	1.2	0	2014-10-29	43	70.4	176	22.86	80.5	659.21	33.8402	135.361	6.04695	54.4225	118.649	474.598	23.252	1506.36	1.37899	12.4109
1712	1	17	1	2	231	14	2063	0.100703	1	1	3	3	1100	1.5	0	2014-10-30	45	89.2	173	29.94	100	997.39	29.6849	118.74	25.6008	230.407	162.706	650.825	16.0018	1555.83	9.24593	83.2134
1713	1	17	1	2	231	14	2063	0.100703	1	0	1	3	724	1	0	2014-10-30	34	64.9	171	22.33	77.85	661.33	49.8395	199.358	16.107	144.963	80.8862	323.545	22.2654	1478.59	4.92038	44.2834
1714	1	17	1	2	231	14	2063	0.100703	1	0	0	2	724	1	0	2014-10-30	30	92	169	32.21	100	733.67	46.8601	187.441	25.4415	228.974	97.2616	389.046	17.0398	2494.01	6.05497	54.4948
1715	1	17	1	2	231	14	2063	0.100703	1	0	0	3	724	1	0	2014-10-30	23	88.2	171	30.09	99.6	1030.5	39.5173	158.069	17.7203	159.483	178.237	712.947	11.747	1705.15	6.598	59.382
1716	1	17	1	2	231	14	2063	0.100703	1	1	2	3	950	1.3	1	2014-10-30	41	75.8	163	28.46	94.15	387.06	30.0514	120.206	10.3248	92.9229	44.0358	176.143	9.09622	1114.18	2.39813	21.5832
1717	1	17	1	2	231	14	2063	0.100703	1	2	1	3	912	1.3	0	2014-10-30	30	60.9	173	20.47	74.05	885.41	24.3748	97.4992	11.6054	104.449	171.511	686.043	16.2009	1155.68	4.4104	39.6936
1718	1	17	1	2	231	14	2063	0.100703	0	0	1	3	724	1	1	2014-10-30	25	58.9	157	23.83	75.6	775.64	38.1639	152.656	18.5534	166.981	114.647	458.588	13.2358	1240	6.3284	56.9556
1719	1	17	1	2	231	14	2063	0.100703	1	0	0	5	3000	4.1	1	2014-10-30	17	69.1	174	22.96	81	915.32	37.4828	149.931	31.4507	283.056	121.229	484.916	13.6798	2108.71	5.1768	46.5912
1720	1	17	1	2	231	14	2063	0.100703	0	0	0	4	1100	1.5	0	2014-10-30	29	82.8	158	33.17	105.55	1002.3	31.6602	126.641	45.4927	409.435	115.934	463.738	10.7545	1225.21	10.3444	93.0996
1721	1	17	1	2	231	14	2063	0.100703	0	1	1	3	750	1	0	2014-10-30	29	58.5	162	22.29	70.75	1054.74	52.0794	208.317	52.4709	472.238	94.8391	379.356	21.0808	1034.65	14.6249	131.624
1722	1	17	1	2	231	14	2063	0.100703	0	1	3	3	1800	2.5	1	2014-10-29	27	76.1	168	26.87	83.25	676.57	33.078	132.312	34.5315	310.783	58.6914	234.766	6.8002	1703.88	3.7498	33.7482
1723	1	17	1	2	231	14	2063	0.100703	0	0	0	5	724	1	1	2014-10-30	36	68.7	163	26.02	89.25	946.81	46.4947	185.979	58.6074	527.467	58.9872	235.949	11.3787	1917.9	6.8946	62.0514
1724	1	17	1	2	231	14	2063	0.100703	1	4	2	4	1800	2.5	1	2014-10-30	35	77.5	178	24.6	83.4	1314.7	44.2146	176.858	38.1576	343.418	204.912	819.65	17.8214	2326.17	7.5704	68.1336
1725	1	17	1	2	231	14	2063	0.100703	0	0	2	3	767.44	1.1	0	2014-10-30	31	62.9	153	26.76	79.25	938.54	24.8281	99.3123	21.887	196.983	160.883	643.533	16.2476	2192.62	6.8578	61.7202
1726	1	17	1	2	231	14	2063	0.100703	1	0	0	5	2700	3.7	1	2014-10-30	29	74.4	169	25.99	91	848.93	36.1939	144.776	31.5667	284.1	105.659	422.638	12.5625	1939.01	4.3208	38.8872
1727	1	17	1	2	231	14	2063	0.100703	0	0	0	4	3800	5.2	1	2014-10-30	30	56.3	158	22.47	68.75	744.01	47.9341	191.736	32.0996	288.896	66.1681	264.672	9.0061	1225.93	9.02176	81.1958
1728	1	17	1	2	231	14	2063	0.100703	0	0	1	5	724	1	1	2014-10-30	30	59.1	158	23.58	77.2	684.28	30.847	123.388	23.5294	211.765	87.6056	350.422	10.3855	2326.83	6.2798	56.5182
1729	1	17	1	2	231	14	2063	0.100703	0	4	2	3	942	1.3	0	2014-10-30	28	66.6	168	23.6	80.75	508.66	13.7357	54.9427	24.0898	216.808	59.2263	236.905	5.24917	1041.66	7.7924	70.1316
1730	1	17	1	2	231	14	2063	0.100703	1	0	0	3	915	1.3	0	2014-10-30	26	57.9	157	23.64	79.15	753.89	31.8393	127.357	29.0633	261.569	91.2413	364.965	4.78079	1822.26	6.95	62.55
1731	1	17	1	2	231	14	2063	0.100703	0	0	0	4	3500	4.8	1	2014-10-30	26	83	162	31.63	101.25	625.32	25.1755	100.702	20.2194	181.975	91.9669	367.868	12.3088	1107.59	1.3208	11.8872
1732	1	17	1	2	231	14	2063	0.100703	1	1	2	1	724	1	0	2014-10-30	44	75.8	163	28.63	93.25	1038.69	48.3732	193.493	37.3705	336.334	127.862	511.448	14.1088	1510.96	5.3112	47.8008
1733	1	17	1	2	231	14	2063	0.100703	0	2	2	1	724	1	0	2014-10-29	33	94.9	154	40.02	116.5	718.86	27.1362	108.545	21.2603	191.343	111.048	444.192	15.0996	1964.52	1.4728	13.2552
1734	1	17	1	2	231	14	2063	0.100703	0	1	3	3	724	1	0	2014-10-29	33	83.4	158	33.41	99.75	763.36	44.0106	176.042	27.1602	244.442	86.3638	345.455	11.9965	1329.12	7.60856	68.477
1735	1	17	1	2	231	14	2063	0.100703	0	0	3	1	724	1	0	2014-10-29	54	98.6	151	43.24	116.25	699	30.2573	121.029	41.4071	372.664	51.9717	207.887	11.9061	1781.35	7.314	65.826
1736	1	17	1	2	231	14	2063	0.100703	0	2	0	3	900	1.2	0	2014-10-29	35	52.4	152	22.83	75.2	413.71	38.7161	154.864	11.9436	107.493	38.6672	154.669	6.92089	1208.53	4.39246	39.5322
1801	0	18	2	1	50	9	542	0.226937	1	0	0	1	724	1	0	2014-11-01	57	56.6	166	20.54	78.75	362.29	32.345	129.38	6.53778	58.84	43.5175	174.07	23.77	3565.4	2.38	21.42
1802	0	18	2	1	50	9	542	0.226937	1	2	2	1	724	1	0	2014-11-01	32	62.1	170	21.49	81.1	1133.28	39	156	37.1111	334	160.75	643	30.69	4556.94	9.24	83.16
1803	0	18	2	1	50	9	542	0.226937	1	1	5	1	724	1	0	2014-11-01	56	73	168	25.86	89.95	953.77	47	188	49.6667	447	79.75	319	11.18	4792.84	14.06	126.54
1804	0	18	2	1	50	9	542	0.226937	1	2	1	1	724	1	0	2014-11-01	24	55.8	164	20.75	72	963.06	55.5	222	23.4444	211	132.5	530	23.63	2293.77	5.71	51.39
1805	0	18	2	1	50	9	542	0.226937	1	2	4	1	724	1	0	2014-11-01	47	70	175	22.86	79.45	439.69	26.75	107	19.3333	174	39.5	158	16.57	2042.54	7.65	68.85
1806	0	18	2	1	50	9	542	0.226937	1	0	0	2	724	1	0	2014-11-01	32	76.1	167	27.29	96	1128.03	76	304	73.3333	660	41	164	6.7	5412.91	29.5	265.5
1807	0	18	2	1	50	9	542	0.226937	1	0	4	2	724	1	0	2014-11-01	42	62.5	165	22.96	79.25	868.64	39.25	157	32.2222	290	105.5	422	13.24	1724.72	8.59	77.31
1808	0	18	2	1	50	9	542	0.226937	1	0	2	1	724	1	0	2014-11-01	37	69.6	166	25.26	93	694.02	50.75	203	22.1111	199	73	292	22.41	1541.37	5.9	53.1
1809	0	18	2	1	50	9	542	0.226937	1	1	3	2	1112	1.5	0	2014-11-01	51	75.1	164	27.92	94.6	1043.76	57	228	39.2222	353	115.75	463	21.06	2322.43	12.44	111.96
1810	0	18	2	1	50	9	542	0.226937	1	1	0	3	724	1	0	2014-11-01	26	55.9	166	20.29	70.55	625.99	55.75	223	18.5556	167	59	236	17.46	1939.14	6.03	54.27
1811	0	18	2	1	50	9	542	0.226937	1	1	5	1	1500	2.1	0	2014-11-01	56	56	169	19.61	74.15	1445.83	47.6575	190.63	30.8233	277.41	244.45	977.8	23.1	1501.46	13.63	122.67
1812	0	18	2	1	50	9	542	0.226937	1	1	3	1	1300	1.8	0	2014-11-01	42	67.4	167	24.17	79.25	856.16	30.5	122	15.3333	138	149	596	32.13	1703.84	3.01	27.09
1813	0	18	2	1	50	9	542	0.226937	1	1	3	1	800	1.1	0	2014-11-01	48	76.4	175	24.95	90.45	1682.09	78.5	314	40.3333	363	251.25	1005	31.99	3280.52	10.49	94.41
1814	0	18	2	1	50	9	542	0.226937	0	1	3	2	724	1	0	2014-11-01	39	64.5	152	27.92	92.95	633.06	65	260	17.7778	160	53.25	213	9.69	1242.6	7.48	67.32
1815	0	18	2	1	50	9	542	0.226937	1	0	0	1	724	1	0	2014-11-01	36	61.8	167	22.16	79	1701.72	107	428	65.8889	593	170.25	681	12.76	3117.05	23.9	215.1
1816	0	18	2	1	50	9	542	0.226937	1	2	1	1	724	1	0	2014-11-01	24	74.2	171	25.38	85.3	884.32	49.25	197	26.2222	236	113	452	20	2521.4	9.41	84.69
1817	0	18	2	1	50	9	542	0.226937	1	0	0	1	724	1	0	2014-11-01	30	80.6	168	28.56	94.85	768.23	48.75	195	39.4444	355	54.5	218	25.47	3606.87	15.17	136.53
1818	0	18	2	1	50	9	542	0.226937	1	1	2	1	724	1	0	2014-11-01	42	75.8	162	28.88	95.1	542.84	50.25	201	24.8889	224	29.5	118	15.72	1762.68	6.05	54.45
1819	0	18	2	1	50	9	542	0.226937	1	1	1	1	1120	1.5	0	2014-11-01	37	65.2	168	23.1	86.6	829.43	45.75	183	26.4444	238	102.25	409	10.75	2013.72	8.27	74.43
1820	0	18	2	1	50	9	542	0.226937	1	1	9	1	724	1	0	2014-11-01	68	66.9	159	26.46	99.05	1179.05	60.75	243	41.7778	376	140	560	32.22	2327.8	11.84	106.56
1821	0	18	2	1	50	9	542	0.226937	1	2	1	1	724	1	0	2014-11-01	25	68.4	170	23.67	81.35	960.48	60.5	242	43.2222	389	82.5	330	20.09	1456.53	18.24	164.16
1822	0	18	2	1	50	9	542	0.226937	1	2	4	1	724	1	0	2014-11-01	59	62	154	26.14	89.1	1189.14	67.5	270	25.5556	230	172.25	689	34.51	2209.62	5.47	49.23
1823	0	18	2	1	50	9	542	0.226937	1	2	3	1	724	1	0	2014-11-01	51	49.3	158	19.75	74.45	804.49	64.25	257	33.4444	301	61.75	247	11.96	1858.49	8.26	74.34
1824	0	18	2	1	50	9	542	0.226937	1	2	1	2	724	1	0	2014-11-01	47	68.8	161	26.54	90.5	1773.64	87.5	350	69	621	200.75	803	50.21	3024.14	20.38	183.42
1825	0	18	2	1	50	9	542	0.226937	1	1	2	1	1120	1.5	1	2014-11-01	54	78.4	165	28.8	102.4	1114.97	73.5	294	29.1111	262	139.5	558	20.02	3351.24	7.74	69.66
1826	0	18	2	1	50	9	542	0.226937	1	2	0	1	724	1	0	2014-11-01	27	88	172	29.75	96.1	860.77	44.75	179	33.1111	298	96	384	20.47	2482.87	13.25	119.25
1827	0	18	2	1	50	9	542	0.226937	1	1	2	3	980	1.4	0	2014-11-01	39	103.1	173	34.45	115.3	1693.67	123	492	55.2222	497	176	704	31.35	4182.52	14.46	130.14
1828	0	18	2	1	50	9	542	0.226937	1	1	4	1	724	1	0	2014-11-01	42	72.7	165	26.7	84.3	738.27	53.75	215	32.6667	294	57	228	17.95	1789.68	11.09	99.81
1829	0	18	2	1	50	9	542	0.226937	1	0	2	2	724	1	0	2014-11-01	42	82.5	163	31.05	95.75	800.87	55.25	221	23.1111	208	92.75	371	16.27	2402.57	5.2	46.8
1830	0	18	2	1	50	9	542	0.226937	1	0	0	1	724	1	0	2014-11-01	21	65.4	172	22.11	74	953.75	74	296	47.6667	429	57.25	229	17.91	2233.83	16.19	145.71
1831	0	18	2	1	50	9	542	0.226937	1	2	2	1	724	1	0	2014-11-01	32	64.2	168	22.75	79.9	1072.79	79	316	24.1111	217	135	540	21.63	3935.59	12.3	110.7
1832	0	18	2	1	50	9	542	0.226937	1	0	5	2	724	1	0	2014-11-01	42	71.6	167	25.67	85.9	929.14	65.5	262	31.6667	285	95.5	382	21.03	2272.65	7.77	69.93
1833	0	18	2	1	50	9	542	0.226937	1	1	2	2	724	1	0	2014-11-01	46	81.2	169	28.43	96	980.87	74	296	48.8889	440	61.25	245	11.93	2772.35	17.03	153.27
1834	0	18	2	1	50	9	542	0.226937	1	1	1	1	724	1	0	2014-11-01	25	52.8	158	21.15	72	946.35	39	156	13.6667	123	166.75	667	9.75	1167.79	2.51	22.59
1835	0	18	2	1	50	9	542	0.226937	1	2	0	2	840	1.2	0	2014-11-01	34	81.8	165	30.05	99.6	616.53	32.75	131	16.5556	149	84	336	25.96	1714.48	4.26	38.34
1836	0	18	2	1	50	9	542	0.226937	1	1	1	1	1100	1.5	0	2014-11-01	42	86.2	174	28.47	97.9	763.31	36.75	147	26.4444	238	94.5	378	8.25	1663.1	5.3	47.7
1837	0	18	2	1	50	9	542	0.226937	1	0	5	1	724	1	0	2014-11-01	58	61.9	163	23.3	81	380.27	39.5	158	5.22222	47	44	176	10.94	1143.18	1.58	14.22
1838	0	18	2	1	50	9	542	0.226937	1	1	1	1	724	1	0	2014-11-01	33	56.9	159	22.51	78	811.32	34	136	31.7778	286	97.25	389	13.31	2729.38	11.83	106.47
1839	0	18	2	1	50	9	542	0.226937	1	1	8	1	1000	1.4	1	2014-11-01	62	61.6	160	24.06	85	769.64	51	204	24.5556	221	86	344	19.66	1753.19	6.62	59.58
1840	0	18	2	1	50	9	542	0.226937	1	4	3	1	1000	1.4	0	2014-11-01	60	51.2	158	20.51	78.75	976.21	84	336	47.5556	428	53.25	213	10.32	2119.73	14.95	134.55
1841	0	18	2	1	50	9	542	0.226937	1	1	2	2	724	1	0	2014-11-01	35	53.6	171	18.33	64.3	980.62	60.25	241	20.8889	188	138	552	27.49	2209.77	4.47	40.23
1842	0	18	2	1	50	9	542	0.226937	1	2	2	1	800	1.1	0	2014-11-01	28	74.1	172	25.05	84.3	789.3	40.25	161	23.6667	213	104	416	21.42	1443.81	6.26	56.34
1843	0	18	2	1	50	9	542	0.226937	1	0	1	1	724	1	0	2014-11-01	31	106.9	174	35.31	108.5	824.24	29.5	118	13.6667	123	145.75	583	26.25	1383.17	0.92	8.28
1844	0	18	2	1	50	9	542	0.226937	1	2	5	2	724	1	0	2014-11-01	44	83.1	173	27.77	105.4	863.94	28	112	31.4444	283	117.25	469	13.36	1952.45	9.21	82.89
1845	0	18	2	1	50	9	542	0.226937	1	1	3	1	724	1	0	2014-11-01	44	72.6	168	25.72	85.6	511.78	26.25	105	24.2222	218	47.25	189	10.51	1995.52	7.85	70.65
1846	0	18	2	1	50	9	542	0.226937	1	4	4	1	724	1	0	2014-11-01	52	54.6	155	22.73	79.35	659.1	64.5	258	26.3333	237	41	164	10.27	1377.76	7.13	64.17
1847	0	18	2	1	50	9	542	0.226937	1	1	1	2	724	1	0	2014-11-01	42	53.7	157	21.79	72	501.84	19.75	79	15.3333	138	65.75	263	24.06	2103.17	5.56	50.04
1848	0	18	2	1	50	9	542	0.226937	1	1	0	3	724	1	0	2014-11-01	42	60.6	159	23.97	82.2	869.15	51	204	33.2222	299	91.5	366	23.37	2118.27	8.36	75.24
1901	1	19	1	2	220	14	2063	0.100703	0	0	1	4	2500	3.5	0	2014-11-05	31	69.3	163	26.08	81.7	456.25	34.75	139	15.5556	140	44.25	177	4.49	1048.39	2.4	21.6
1902	1	19	1	2	220	14	2063	0.100703	0	1	1	3	2500	3.5	1	2014-11-05	46	92.2	163	34.7	103.75	997.88	108.75	435	34.7778	313	62.25	249	17.9	2172.97	7.4	66.6
1903	1	19	1	2	220	14	2063	0.100703	1	2	2	2	724	1	0	2014-11-05	35	89.1	168	31.57	99.5	1121.27	75.25	301	41.8889	377	111	444	25.49	1893.28	6.37	57.33
1904	1	19	1	2	220	14	2063	0.100703	1	1	1	3	1456	2	0	2014-11-05	30	82	174	27.08	91.5	638.45	44.25	177	15.3333	138	81	324	16.35	1444.87	4.18	37.62
1905	1	19	1	2	220	14	2063	0.100703	1	1	2	3	1650	2.3	0	2014-11-05	36	84.6	182	25.54	90	1782.45	52.25	209	37.2222	335	309.5	1238	48.25	2847.58	9.13	82.17
1906	1	19	1	2	220	14	2063	0.100703	1	1	2	3	724	1	0	2014-11-05	40	57.2	155	23.81	75	1192.55	61.25	245	34.2222	308	159.75	639	26.4	2339.49	6.89	62.01
1907	1	19	1	2	220	14	2063	0.100703	1	0	2	2	724	1	0	2014-11-05	30	95.4	166	34.62	103.25	733	45	180	20.4444	184	92.25	369	18.06	1664.09	1.37	12.33
1908	1	19	1	2	220	14	2063	0.100703	0	2	1	3	1192	1.6	0	2014-11-05	35	68.8	160	26.88	94	707.12	44.75	179	18	162	91.75	367	10.64	1149.04	1.44	12.96
1909	1	19	1	2	220	14	2063	0.100703	1	0	2	1	724	1	0	2014-11-05	23	57.9	169	20.27	69.6	1209.22	62.75	251	39.3333	354	151	604	33.73	2639.3	11.81	106.29
1910	1	19	1	2	220	14	2063	0.100703	1	4	1	3	1600	2.2	0	2014-11-05	31	75.8	177	24.19	83.5	975.57	60	240	18.3333	165	142.75	571	25.67	1910.71	3.63	32.67
1911	1	19	1	2	220	14	2063	0.100703	1	0	0	3	724	1	0	2014-11-05	23	80.2	178	25.31	89.5	2363.17	59.75	239	161.444	1453	168	672	56.22	2155.32	26.34	237.06
1912	1	19	1	2	220	14	2063	0.100703	0	1	3	3	724	1	0	2014-11-05	32	76.2	162	29.04	95.75	2047.17	16.75	67	179.444	1615	91.5	366	20.61	2154.19	28.21	253.89
1913	1	19	1	2	220	14	2063	0.100703	1	1	0	3	940	1.3	0	2014-11-05	23	54.6	163	20.55	68.45	905.38	67.25	269	36.7778	331	76.5	306	12.16	1525.15	9.34	84.06
1914	1	19	1	2	220	14	2063	0.100703	1	0	1	2	2000	2.8	0	2014-11-05	40	84.1	165	30.89	100.1	1492.22	85.5	342	35.2222	317	208.25	833	98.29	2613.88	13.08	117.72
1915	1	19	1	2	220	14	2063	0.100703	1	1	2	3	5400	7.5	1	2014-11-05	40	62.5	166	22.68	80	766.61	26.75	107	14.1111	127	133.25	533	19.52	1458.35	5.6	50.4
1916	1	19	1	2	220	14	2063	0.100703	1	0	0	3	1300	1.8	1	2014-11-05	28	88.9	176	28.7	97.75	813.41	63.75	255	26.4444	238	80	320	14.4	1390.28	4.97	44.73
1917	1	19	1	2	220	14	2063	0.100703	1	0	0	3	744	1	0	2014-11-05	26	70.1	165	25.75	90	1006.57	51	204	27.7778	250	138.25	553	13.87	1302.77	7.58	68.22
1918	1	19	1	2	220	14	2063	0.100703	1	2	1	1	920	1.3	0	2014-11-05	44	71.5	164	26.58	94.5	724.04	63.25	253	20	180	72.75	291	17.14	1815.4	3.33	29.97
1919	1	19	1	2	220	14	2063	0.100703	1	1	0	2	724	1	0	2014-11-05	30	65.2	176	21.05	77	1087.9	50.5	202	45.7778	412	118.5	474	26.82	2865.92	14.8	133.2
1920	1	19	1	2	220	14	2063	0.100703	1	1	1	3	724	1	0	2014-11-05	28	69.4	162	26.44	86.4	1160.74	50.5	202	38.7778	349	127.25	509	19.48	1311.66	13.79	124.11
1921	1	19	1	2	220	14	2063	0.100703	1	2	1	3	1196	1.7	0	2014-11-05	34	100.4	185	29.34	110.2	959.63	68	272	17.2222	155	133.25	533	24.17	1789.3	3.04	27.36
1922	1	19	1	2	220	14	2063	0.100703	1	1	0	3	1280	1.8	1	2014-11-05	28	71.4	170	24.71	81.1	865.14	27.25	109	27.8889	251	126.5	506	16.31	2032.6	7.66	68.94
1923	1	19	1	2	220	14	2063	0.100703	1	0	2	3	1300	1.8	1	2014-11-05	37	64	170	22.15	76	1062.36	90.75	363	28.2222	254	111.25	445	17.56	1475.53	4.73	42.57
1924	1	19	1	2	220	14	2063	0.100703	1	1	2	3	3890	5.4	1	2014-11-05	41	85.4	170	29.55	94	424.12	38	152	13.7778	124	37	148	10.15	1374.22	4.27	38.43
1925	1	19	1	2	220	14	2063	0.100703	1	0	2	3	4000	5.5	1	2014-11-05	31	93.3	172	31.54	106.75	732.48	68	272	23.4444	211	62.25	249	12.51	1725.15	3.86	34.74
1926	1	19	1	2	220	14	2063	0.100703	1	1	2	2	830	1.1	0	2014-11-05	36	85.4	171	29.21	101.25	845.78	64.75	259	17	153	108.75	435	27.19	2900.8	3.4	30.6
1927	1	19	1	2	220	14	2063	0.100703	1	1	2	3	1500	2.1	1	2014-11-05	33	67.3	162	25.64	82.65	1159.76	73.75	295	36	324	135.25	541	24.95	2552.86	7.37	66.33
1928	1	19	1	2	220	14	2063	0.100703	1	1	2	3	3200	4.4	0	2014-11-05	33	80.9	181	24.69	94	1019.98	54.25	217	31.2222	281	130.5	522	31.92	1537.67	4.61	41.49
1929	1	19	1	2	220	14	2063	0.100703	1	0	0	3	724	1	0	2014-11-05	37	52.3	165	19.21	72.25	1126.62	54.25	217	34.4444	310	149.75	599	30.9	1976.1	5.22	46.98
1930	1	19	1	2	220	14	2063	0.100703	0	1	2	3	1125	1.6	0	2014-11-05	30	59.3	160	23.16	72.9	1550.26	23.25	93	117.444	1057	100	400	19.08	1576.35	1.08	9.72
1931	1	19	1	2	220	14	2063	0.100703	1	1	2	3	1400	1.9	0	2014-11-05	34	72	163	27.1	92.95	1352.93	87.25	349	39.4444	355	162	648	41.9	1509.27	6.31	56.79
1932	1	19	1	2	220	14	2063	0.100703	1	0	0	4	1196.53	1.7	0	2014-11-05	36	72.2	170	24.98	92.1	1076.27	49.75	199	22.7778	205	168	672	21.71	2280.02	7.15	64.35
1933	1	19	1	2	220	14	2063	0.100703	1	2	1	3	940	1.3	0	2014-11-05	26	72.6	173	24.26	80	883.38	50.5	202	33.8889	305	94.25	377	9.46	2399.46	12.21	109.89
1934	1	19	1	2	220	14	2063	0.100703	1	0	0	3	724	1	0	2014-11-05	19	63.5	173	21.22	76	871.98	70	280	22.8889	206	96.5	386	25.82	2358.09	5.81	52.29
1935	1	19	1	2	220	14	2063	0.100703	1	0	1	3	724	1	0	2014-11-05	18	80.2	185	23.43	83	1300.31	75.5	302	39	351	161.75	647	24.93	2901.92	9.3	83.7
1936	1	19	1	2	220	14	2063	0.100703	1	1	3	3	724	1	0	2014-11-05	31	59.1	163	22.24	80.25	996.17	85	340	26.5556	239	104	416	18.99	2448.44	4.99	44.91
1937	1	19	1	2	220	14	2063	0.100703	1	0	0	2	724	1	0	2014-11-05	19	59.4	171	20.31	71.85	735.87	33.25	133	27.5556	248	88.75	355	23.93	2836.64	9.91	89.19
1938	1	19	1	2	220	14	2063	0.100703	1	0	0	3	876	1.2	1	2014-11-05	23	90.4	172	30.56	95.15	1380.71	72.5	290	36.3333	327	190.75	763	28.1	2742.81	7.6	68.4
1939	1	19	1	2	220	14	2063	0.100703	1	1	0	3	1100	1.5	0	2014-11-05	29	77.2	176	24.92	87.5	887.29	54.25	217	25.4444	229	110.25	441	17.54	1780.83	4.88	43.92
1940	1	19	1	2	220	14	2063	0.100703	1	0	0	3	724	1	0	2014-11-05	24	62	169	21.71	82.25	995.51	66.5	266	25.5556	230	125	500	18.87	2310	6.2	55.8
1941	1	19	1	2	220	14	2063	0.100703	1	2	0	4	724	1	0	2014-11-05	30	82.8	178	26.13	97.3	765.92	45.75	183	18.7778	169	103.5	414	30.68	1639.41	3.87	34.83
1942	1	19	1	2	220	14	2063	0.100703	1	0	0	4	2059	2.8	1	2014-11-05	28	73.3	169	25.66	83.05	831.35	45.75	183	29.5556	266	95.5	382	19.1	2084.74	7.92	71.28
1943	1	19	1	2	220	14	2063	0.100703	1	1	1	3	724	1	0	2014-11-05	30	68.6	162	26.14	89.5	687.61	23.5	94	15.8889	143	112.5	450	19.35	1522.78	5.98	53.82
1944	1	19	1	2	220	14	2063	0.100703	0	0	0	3	724	1	0	2014-11-05	25	67.8	166	24.6	77.7	846.73	47.25	189	15.8889	143	128.5	514	23.98	1616.94	3.77	33.93
1945	1	19	1	2	220	14	2063	0.100703	1	0	0	3	978	1.4	0	2014-11-05	24	82.7	165	30.38	95.05	459.98	22.25	89	8.66667	78	73.25	293	14.76	1172.41	1.77	15.93
1946	1	19	1	2	220	14	2063	0.100703	0	0	2	3	724	1	0	2014-11-05	35	37.3	140	19.03	66	226.47	10	40	5.11111	46	35	140	10.14	690.51	1.95	17.55
1947	1	19	1	2	220	14	2063	0.100703	1	1	1	3	1348	1.9	0	2014-11-06	29	86.3	179	26.93	88.25	1551.86	54.75	219	43.4444	391	237.25	949	35.68	3136.19	16.73	150.57
1948	1	19	1	2	220	14	2063	0.100703	0	0	4	1	724	1	0	2014-11-07	33	71.1	154	29.98	93.85	606.26	41.25	165	12.3333	111	82.5	330	10.37	1413.1	4.85	43.65
2001	1	20	2	1	86	7	724	0.213889	1	0	1	3	1000	1.4	0	2014-11-07	21	67.9	166	24.64	80	1328.41	56.4867	225.947	50.0486	450.438	163.005	652.021	13.973	3623.85	14.9125	134.212
2002	1	20	2	1	86	7	724	0.213889	1	1	2	3	2800	3.9	1	2014-11-07	48	89.9	167	32.23	106	1274.08	54.0737	216.295	60.3694	543.325	128.616	514.465	16.922	2403.24	14.5061	130.555
2003	1	20	2	1	86	7	724	0.213889	1	0	0	2	905	1.3	1	2014-11-07	31	89.1	181	27.2	89.5	981.63	50.2546	201.018	36.6966	330.27	112.586	450.346	10.4403	1670.25	8.60792	77.4713
2004	1	20	2	1	86	7	724	0.213889	1	2	1	2	1100	1.5	0	2014-11-07	30	84.8	168	30.05	43.04	1235.72	37.2351	148.94	67.1814	604.633	120.538	482.151	16.5388	2639.22	21.006	189.054
2005	1	20	2	1	86	7	724	0.213889	1	0	0	1	862	1.2	1	2014-11-07	30	109.8	170	37.99	120	1482.96	63.643	254.572	45.8104	412.293	204.024	816.095	21.8806	2925.26	12.3648	111.283
2006	1	20	2	1	86	7	724	0.213889	1	0	0	2	724	1	0	2014-11-07	37	82.3	166	29.87	41.98	748.96	79.5153	318.061	26.3915	237.524	48.3431	193.373	14.6829	1635.35	8.79224	79.1301
2007	1	20	2	1	86	7	724	0.213889	1	1	0	5	1700	2.3	1	2014-11-07	27	82	176	26.47	89.75	1065.4	59.9612	239.845	42.2979	380.681	111.218	444.873	12.928	2394.78	10.2977	92.6795
2008	1	20	2	1	86	7	724	0.213889	1	0	0	4	1800	2.5	1	2014-11-07	28	65.4	156	26.87	91.45	1158.96	68.9398	275.759	28.0543	252.489	157.679	630.716	15.536	1890.7	9.46595	85.1935
2009	1	20	2	1	86	7	724	0.213889	1	0	0	4	1411.12	1.9	0	2014-11-07	26	73.4	167	26.38	82.85	566.05	40.2507	161.003	19.2333	173.1	57.9864	231.946	7.85177	1417.6	4.81909	43.3718
2010	1	20	2	1	86	7	724	0.213889	1	0	0	1	724	1	0	2014-11-07	46	68.2	165	25.05	88.6	667.52	39.0827	156.331	19.7705	177.935	83.3144	333.258	13.3591	1434.09	5.27531	47.4778
2011	1	20	2	1	86	7	724	0.213889	1	1	0	3	768	1.1	0	2014-11-07	44	85.4	170	29.55	96.9	789.81	34.8981	139.593	38.41	345.69	76.1319	304.528	6.28497	1073.4	11.8548	106.693
2012	1	20	2	1	86	7	724	0.213889	1	0	0	3	1400	1.9	1	2014-11-07	26	82.8	179	25.84	89.7	1312.16	68.017	272.068	43.0222	387.2	163.223	652.891	26.1373	2964.79	9.02708	81.2437
2013	1	20	2	1	86	7	724	0.213889	0	0	0	3	2135	2.9	0	2014-11-07	60	57.7	152	24.97	81	667	54.1563	216.625	25.2207	226.986	55.8469	223.388	7.68331	3277.9	7.01046	63.0941
2014	1	20	2	1	86	7	724	0.213889	1	3	2	1	3000	4.1	1	2014-11-07	51	66.2	169	23.18	78.4	698.98	33.9035	135.614	21.7693	195.924	91.8603	367.441	14.2365	1963.57	6.31852	56.8666
2015	1	20	2	1	86	7	724	0.213889	0	0	0	1	724	1	1	2014-11-07	16	47.3	154	19.94	67	1046.03	52.8878	211.551	47.2864	425.578	102.224	408.898	7.34441	1950.42	12.9745	116.77
2016	1	20	2	1	86	7	724	0.213889	1	1	1	5	6000	8.3	1	2014-11-07	31	55.8	168	19.77	72.5	542.52	37.4169	149.668	9.50097	85.5088	76.8366	307.346	3.61741	1861.88	2.0458	18.4122
2017	1	20	2	1	86	7	724	0.213889	1	0	1	3	944	1.3	0	2014-11-07	25	75.5	181	23.17	83.4	1561.93	131.951	527.803	53.6545	482.89	137.809	551.235	14.5429	1991.22	15.9464	143.518
2018	1	20	2	1	86	7	724	0.213889	1	1	2	3	2000	2.8	0	2014-11-07	42	76.8	157	31	76.85	1199.66	60.6474	242.59	66.3137	596.823	90.0628	360.251	12.1613	2604.84	15.7207	141.487
2019	1	20	2	1	86	7	724	0.213889	1	1	5	4	3400	4.7	1	2014-11-07	56	80.1	168	28.38	95.25	771.8	46.7939	187.176	49.6245	446.621	34.5011	138.004	2.19486	1291.19	14.644	131.796
2020	1	20	2	1	86	7	724	0.213889	0	1	1	4	1325	1.8	0	2014-11-07	24	78.8	160	30.78	93.5	542.83	34.3391	137.356	23.9826	215.843	47.4076	189.63	10.7825	1743.53	6.21529	55.9376
2021	1	20	2	1	86	7	724	0.213889	0	1	3	4	1490	2.1	0	2014-11-07	25	80.4	170	27.82	94.75	756.33	53.8537	215.415	51.0342	459.308	20.4007	81.6026	4.54579	2398.42	12.4179	111.761
2022	1	20	2	1	86	7	724	0.213889	1	0	0	3	1500	2.1	0	2014-11-07	25	71.7	176	23.15	81.5	707.46	44.0408	176.163	24.3966	219.57	77.9317	311.727	7.63971	2401.68	7.2436	65.1924
2023	1	20	2	1	86	7	724	0.213889	1	0	0	3	1700	2.3	0	2014-11-07	30	63.8	160	24.92	76.4	756.73	47.6227	190.491	40.6768	366.091	50.0366	200.146	9.36409	2276.54	10.9495	98.5452
2024	1	20	2	1	86	7	724	0.213889	1	1	4	2	2678	3.7	0	2014-11-07	44	72.9	175	23.8	82.25	580.61	59.6832	238.733	27.121	244.089	24.4471	97.7886	4.92733	1240.58	8.35533	75.1979
2025	1	20	2	1	86	7	724	0.213889	1	0	1	3	1500	2.1	1	2014-11-07	27	80.5	176	26.14	91	481.59	30.5036	122.014	24.3384	219.045	35.1333	140.533	6.31956	1805.07	5.91716	53.2544
2026	1	20	2	1	86	7	724	0.213889	1	1	1	1	944	1.3	0	2014-11-07	25	57.7	168	20.54	71	881.13	42.212	168.848	24.5946	221.352	122.731	490.926	8.31389	1228.26	5.697	51.273
2027	1	20	2	1	86	7	724	0.213889	1	1	4	1	1811	2.5	1	2014-11-07	55	93.7	172	31.67	103.75	1146.41	42.0059	168.024	47.6856	429.17	137.305	549.219	12.6569	2086.35	13.5941	122.347
2028	1	20	2	1	86	7	724	0.213889	1	2	5	1	900	1.2	0	2014-11-07	55	65.3	159	25.96	89	678.97	34.8122	139.249	25.9754	233.779	76.4846	305.938	12.226	1844.41	6.21217	55.9095
2029	1	20	2	1	86	7	724	0.213889	1	4	3	4	6516	9	1	2014-11-07	35	93.5	182	28.1	99.75	1417.38	53.8749	215.499	17.4959	157.463	261.106	1044.42	24.1927	2190.63	10.0438	90.3938
2030	1	20	2	1	86	7	724	0.213889	1	2	2	1	1223	1.7	1	2014-11-07	40	84.3	163	31.85	102.5	851.88	40.8984	163.594	30.7894	277.104	102.795	411.181	11.0588	2728.15	7.69179	69.2261
2031	1	20	2	1	86	7	724	0.213889	1	0	0	3	1545	2.1	1	2014-11-07	36	93.9	165	34.49	109.5	722	29.4964	117.986	25.2104	226.894	94.2807	377.123	8.05658	1949.97	6.6836	60.1524
2032	1	20	2	1	86	7	724	0.213889	1	0	0	4	1800	2.5	1	2014-11-07	25	71.3	180	22.01	80	266.83	19.1039	76.4155	7.3264	65.9376	31.1189	124.476	10.5774	1132.22	1.45643	13.1079
2033	1	20	2	1	86	7	724	0.213889	1	1	2	3	1400	1.9	0	2014-11-07	68	71.6	173	24.06	98.75	973.12	46.4551	185.82	36.372	327.348	114.988	459.953	7.53596	1715.47	7.95412	71.5871
2034	1	20	2	1	86	7	724	0.213889	1	0	1	1	724	1	1	2014-11-07	35	54.6	157	22.29	80.35	823.91	53.7504	215.001	32.0476	288.428	80.1202	320.481	12.615	1862.81	8.35777	75.2199
2035	1	20	2	1	86	7	724	0.213889	1	1	2	3	1572	2.2	1	2014-11-07	38	89.8	179	28	97.75	1046.31	58.7845	235.138	46.3817	417.436	98.4338	393.735	14.0207	2394.61	10.1251	91.1261
2036	1	20	2	1	86	7	724	0.213889	1	0	1	1	1000	1.4	0	2014-11-07	51	92	158	36.85	119	907.21	69.9017	279.607	36.9949	332.954	73.6636	294.655	7.71353	1749.14	10.6214	95.5928
2037	1	20	2	1	86	7	724	0.213889	1	1	4	3	3200	4.4	0	2014-11-07	39	69	163	25.97	88.25	905.46	28.1823	112.729	32.6734	294.06	124.669	498.674	16.836	1202.38	2.63888	23.7499
2038	1	20	2	1	86	7	724	0.213889	1	1	2	4	10000	13.8	1	2014-11-07	32	105.7	175	34.51	110.2	1504.87	44.6834	178.733	67.8367	610.53	178.902	715.608	15.8382	2307.6	20.5	184.5
2039	1	20	2	1	86	7	724	0.213889	1	0	1	3	724	1	0	2014-11-07	17	81	173	27.06	85.65	1181.65	55.4204	221.682	36.6198	329.578	157.597	630.39	28.7156	2416.8	8.61002	77.4901
2040	1	20	2	1	86	7	724	0.213889	1	1	3	3	724	1	1	2014-11-07	46	66.7	170	23.08	84.9	1204.73	63.2226	252.89	51.8881	466.993	121.212	484.847	18.16	2869.29	11.7777	106
2041	1	20	2	1	86	7	724	0.213889	1	0	6	3	2500	3.5	0	2014-11-07	34	116.2	181	35.47	111.85	1101.26	36.4885	145.954	39.3387	354.048	150.313	601.253	16.1175	1916.41	13.128	118.152
2042	1	20	2	1	86	7	724	0.213889	1	1	0	3	3000	4.1	1	2014-11-07	29	78.3	169	27.32	89.85	761.07	50.167	200.668	19.5078	175.57	96.2069	384.828	15.5343	2028.24	4.21207	37.9086
2101	1	21	3	1	99	10	1521	0.541667	0	1	2	1	724	1	0	2014-11-12	50	105.2	167	37.72	110.5	0	0	0	0	0	0	0	0	0	0	0
2102	1	21	3	1	99	10	1521	0.541667	0	0	0	3	724	1	1	2014-11-12	29	70	160	27.34	85.5	379.96	25.1	100.4	9.22222	83	50.945	203.78	8.41	987.92	4.26	38.34
2103	1	21	3	1	99	10	1521	0.541667	0	2	4	2	740	1	0	2014-11-12	34	83.7	161	32.29	100.95	142.98	6.3875	25.55	1.25222	11.27	26.82	107.28	8.84	933.82	0.32	2.88
2104	1	21	3	1	99	10	1521	0.541667	1	4	2	3	740	1	0	2014-11-12	46	73.6	161	28.39	97.25	1061.15	99.9475	399.79	26.5733	239.16	106.312	425.25	32.11	2837.49	9.51	85.59
2105	1	21	3	1	99	10	1521	0.541667	0	1	0	3	740	1	1	2014-11-12	21	57.9	159	22.9	79.75	487.04	23.14	92.56	8.65889	77.93	79.1375	316.55	6.63	1246.91	4.15	37.35
2106	1	21	3	1	99	10	1521	0.541667	0	1	0	3	724	1	0	2014-11-12	38	58.1	143	28.41	75	171.73	11.2675	45.07	4.80333	43.23	20.8775	83.51	3.48	516.02	2.07	18.63
2107	1	21	3	1	99	10	1521	0.541667	0	1	3	2	724	1	0	2014-11-12	38	75.5	150	33.56	92.25	579.97	53.3475	213.39	8.38222	75.44	73.08	292.32	11.22	966.73	2.4	21.6
2108	1	21	3	1	99	10	1521	0.541667	1	1	3	1	729	1	0	2014-11-12	40	56.6	152	24.5	83	461.42	21.87	87.48	7.35778	66.22	77.0875	308.35	9.01	1009.99	3.32	29.88
2109	1	21	3	1	99	10	1521	0.541667	0	0	1	2	740	1	1	2014-11-12	45	83.7	152	36.23	104.15	433.5	32.5	130	13.08	117.72	46.585	186.34	5.99	1154.82	6.08	54.72
2110	1	21	3	1	99	10	1521	0.541667	0	1	0	3	948	1.3	0	2014-11-12	48	60.4	145	28.73	88	264.65	5.3375	21.35	0.696667	6.27	59.415	237.66	8.55	1006.32	0.13	1.17
2111	1	21	3	1	99	10	1521	0.541667	0	1	1	1	724	1	0	2014-11-12	55	59.9	151	26.27	87.35	432.47	16.89	67.56	6.93333	62.4	75.945	303.78	15.35	1054.27	2.09	18.81
2112	1	21	3	1	99	10	1521	0.541667	0	1	3	2	724	1	0	2014-11-12	38	64.3	148	29.36	95.1	1046.66	72.825	291.3	34.3711	309.34	111.825	447.3	14.71	2493.18	13.92	125.28
2113	1	21	3	1	99	10	1521	0.541667	0	0	5	2	767	1.1	0	2014-11-12	47	85.1	162	32.43	108.15	574.39	34.5075	138.03	12.28	110.52	81.7375	326.95	12.59	1463.02	5.69	51.21
2114	1	21	3	1	99	10	1521	0.541667	0	1	1	2	740	1	0	2014-11-12	31	60.4	158	24.19	81.75	288.79	7.24	28.96	2.41222	21.71	59.61	238.44	6.58	1347.55	1.07	9.63
2115	1	21	3	1	99	10	1521	0.541667	0	0	2	3	740	1	1	2014-11-12	42	64.6	150	28.71	87	331.61	9.6475	38.59	13.6222	122.6	42.675	170.7	5.95	724.58	4.6	41.4
2116	1	21	3	1	99	10	1521	0.541667	0	0	2	3	724	1	0	2014-11-12	37	57.1	160	22.3	79.25	373.8	22.4375	89.75	8.75556	78.8	51.885	207.54	2.69	1118.3	4.2	37.8
2117	1	21	3	1	99	10	1521	0.541667	1	0	3	3	883	1.2	0	2014-11-12	38	79.2	161	30.55	98.4	498.93	34.17	136.68	17.9422	161.48	50.1925	200.77	3.51	1573.88	7.37	66.33
2118	1	21	3	1	99	10	1521	0.541667	0	1	2	3	729	1	0	2014-11-12	36	51	153	21.79	72.25	355.82	31.805	127.22	13.7133	123.42	26.2975	105.19	1.22	1181.59	6.45	58.05
2119	1	21	3	1	99	10	1521	0.541667	0	1	2	2	740	1	1	2014-11-12	50	58.1	153	24.82	88.25	404.08	22.2775	89.11	7.62222	68.6	61.8725	247.49	9.11	1100.21	3.47	31.23
2120	1	21	3	1	99	10	1521	0.541667	0	1	0	3	740	1	0	2014-11-12	25	67.6	166	24.53	73.3	665.34	41.2625	165.05	16.7767	150.99	87.8375	351.35	16.11	1187.59	7.04	63.36
2121	1	21	3	1	99	10	1521	0.541667	0	1	2	2	767	1.1	0	2014-11-12	43	87.8	160	34.3	110.5	467.31	33.0625	132.25	14.1422	127.28	51.945	207.78	4.72	1216.78	6.56	59.04
2122	1	21	3	1	99	10	1521	0.541667	0	0	0	2	724	1	0	2014-11-12	29	37.5	149	16.89	60.5	562.12	25.1125	100.45	6.89556	62.06	100.463	401.85	19.37	1032.95	3.01	27.09
2123	1	21	3	1	99	10	1521	0.541667	0	1	3	3	740	1	0	2014-11-12	38	81.6	161	31.48	101.25	1252.55	76.245	304.98	21.7411	195.67	126.725	506.9	26.48	2448.43	23.84	214.56
2124	1	21	3	1	99	10	1521	0.541667	0	1	1	3	724	1	0	2014-11-12	44	68.7	161	26.5	93.85	399.62	32.3125	129.25	13.7389	123.65	36.68	146.72	2.03	1131.21	6.45	58.05
2125	1	21	3	1	99	10	1521	0.541667	0	1	2	2	724	1	0	2014-11-12	59	66.4	153	28.37	95.25	500.06	37.535	150.14	14.3433	129.09	55.5275	222.11	10.92	1327.62	6.54	58.86
2126	1	21	3	1	99	10	1521	0.541667	0	1	2	2	724	1	1	2014-11-12	42	77.4	161	29.86	93.85	443.41	32.82	131.28	13.7656	123.89	47.0625	188.25	2.85	1325	6.45	58.05
2127	1	21	3	1	99	10	1521	0.541667	0	0	2	1	724	1	0	2014-11-12	26	82.9	157	33.63	90.25	160.21	1.1675	4.67	0.44	3.96	37.895	151.58	6.22	1158.03	0.1	0.9
2128	1	21	3	1	99	10	1521	0.541667	0	4	1	3	740	1	0	2014-11-12	38	55.7	160	21.76	75.5	549.67	37.4	149.6	14.5322	130.79	67.6	270.4	11.66	1304.9	6.67	60.03
2129	1	21	3	1	99	10	1521	0.541667	0	1	2	2	724	1	0	2014-11-12	52	68.9	154	29.05	95	278.81	30.8875	123.55	5.94889	53.54	25.755	103.02	9.64	513.2	1.04	9.36
2130	1	21	3	1	99	10	1521	0.541667	0	2	0	3	740	1	0	2014-11-12	30	89.4	155	37.21	76.25	604.89	42.5675	170.27	16.4922	148.43	71.83	287.32	13.06	1566.72	7.53	67.77
2131	1	21	3	1	99	10	1521	0.541667	0	0	0	3	724	1	0	2014-11-12	25	53.7	156	22.07	68.25	348.39	21.6275	86.51	9.02	81.18	45.5925	182.37	12.8	722.47	3.13	28.17
2132	1	21	3	1	99	10	1521	0.541667	1	0	0	2	724	1	0	2014-11-12	32	70	168	24.8	92.3	1053.59	73.9225	295.69	28.9489	260.54	124.915	499.66	21.14	2551.04	13.34	120.06
2133	1	21	3	1	99	10	1521	0.541667	0	1	2	3	724	1	0	2014-11-12	39	82.3	152	35.62	104.5	424.93	17.945	71.78	7.05556	63.5	72.7325	290.93	13.37	830.57	2.59	23.31
2134	1	21	3	1	99	10	1521	0.541667	0	0	1	3	740	1	1	2014-11-12	32	55.5	151	24.34	79.5	709.37	25.0775	100.31	12.7856	115.07	123.847	495.39	19.26	904.9	4.33	38.97
2135	1	21	3	1	99	10	1521	0.541667	0	2	0	3	760	1	0	2014-11-12	25	67.3	168	23.84	85.05	243.32	10.6675	42.67	3.52	31.68	42.4025	169.61	7.63	431.48	1.56	14.04
2136	1	21	3	1	99	10	1521	0.541667	0	0	2	1	740	1	0	2014-11-12	38	82.3	157	33.39	112.05	633.06	44.735	178.94	20.0878	180.79	69.1075	276.43	9.05	892.84	8.92	80.28
2137	1	21	3	1	99	10	1521	0.541667	0	1	1	3	729	1	0	2014-11-12	30	76.3	157	30.95	94.65	360.84	31.7125	126.85	13.7078	123.37	27.6575	110.63	2.29	562.31	6.37	57.33
2138	1	21	3	1	99	10	1521	0.541667	0	0	1	2	729	1	0	2014-11-12	48	55.8	150	24.8	89.4	347.6	15.42	61.68	4.76333	42.87	60.9225	243.69	9.35	446.65	2.18	19.62
2139	1	21	3	1	99	10	1521	0.541667	1	2	1	2	724	1	0	2014-11-12	46	69.7	165	25.6	94.2	780.71	66.8475	267.39	28.0867	252.78	65.415	261.66	11.46	734	12.97	116.73
2140	1	21	3	1	99	10	1521	0.541667	0	0	1	3	724	1	1	2014-11-12	35	102.3	169	35.82	113.55	425.77	36.31	145.24	14.2867	128.58	38.27	153.08	7.73	563.1	6.62	59.58
2141	1	21	3	1	99	10	1521	0.541667	0	2	2	2	724	1	0	2014-11-12	50	53.5	149	24.1	77.5	556.64	40.0325	160.13	17.1878	154.69	60.4525	241.81	5.77	603.07	7.99	71.91
2142	1	21	3	1	99	10	1521	0.541667	0	1	0	3	724	1	0	2014-11-12	25	65.6	162	25	85.35	0	0	0	0	0	0	0	0	0	0	0
2143	1	21	3	1	99	10	1521	0.541667	0	0	2	3	724	1	0	2014-11-12	43	82.5	167	29.58	106.15	93.09	4.9025	19.61	2.03444	18.31	13.79	55.16	0.3	417.55	0.96	8.64
2144	1	21	3	1	99	10	1521	0.541667	0	2	3	3	724	1	0	2014-11-12	38	75.8	163	28.53	85.5	807.62	65.08	260.32	27.5122	247.61	74.9225	299.69	4.62	731.73	12.89	116.01
2145	1	21	3	1	99	10	1521	0.541667	1	0	3	3	724	1	0	2014-11-12	38	85.4	166	30.99	99	236.69	7.2825	29.13	2.31889	20.87	47.4225	189.69	5.23	419.88	1.03	9.27
2146	1	21	3	1	99	10	1521	0.541667	0	0	1	1	740	1	1	2014-11-12	43	68.3	156	28.07	90.15	350.42	15.7875	63.15	5.48111	49.33	59.625	238.5	9.08	531.79	2.43	21.87
2147	1	21	3	1	99	10	1521	0.541667	0	0	0	3	760	1	0	2014-11-12	20	69.8	167	25.03	81.05	560.64	36.955	147.82	14.78	133.02	70.23	280.92	11.09	640.81	6.62	59.58
2148	1	21	3	1	99	10	1521	0.541667	0	1	1	3	724	1	1	2014-11-12	36	72.5	156	29.79	92.25	204.14	13.085	52.34	5.00889	45.08	26.68	106.72	2.4	532.01	2.38	21.42
2149	1	21	3	1	99	10	1521	0.541667	1	1	0	1	724	1	0	2014-11-12	52	59.9	150	26.62	86.35	1059.73	73.6525	294.61	30.8733	277.86	122.39	489.56	20.63	814.12	13.61	122.49
2150	1	21	3	1	99	10	1521	0.541667	1	1	2	3	800	1.1	0	2014-11-12	40	63.9	162	24.35	83.5	532.11	18.05	72.2	5.23889	47.15	103.767	415.07	18.99	774.55	1.7	15.3
2151	1	21	3	1	99	10	1521	0.541667	0	0	1	1	740	1	1	2014-11-12	25	56	153	23.92	75.1	121.71	8.36	33.44	3.82667	34.44	13.455	53.82	1.47	789.58	1.63	14.67
2152	1	21	3	1	99	10	1521	0.541667	0	1	1	3	740	1	1	2014-11-12	45	66.4	158	26.6	95	265.21	13.9875	55.95	3.35222	30.17	45.3475	181.39	14.44	481	1.23	11.07
2153	1	21	3	1	99	10	1521	0.541667	0	1	1	3	724	1	1	2014-11-12	29	70.2	163	26.42	91	467.65	17.3525	69.41	6.11556	55.04	85.9375	343.75	13.18	908.65	2.68	24.12
2201	0	22	1	1	63	16	1288	0.135027	1	0	0	2	724	1	0	2014-11-14	19	59.2	165	21.67	75.15	1084.01	60.045	240.18	71.5244	643.72	117.272	469.09	15.94	2603.8	9.88	88.92
2202	0	22	1	1	63	16	1288	0.135027	1	1	1	1	724	1	0	2014-11-14	29	88.8	173	29.67	87.9	1546.85	96.2	384.8	49.8389	448.55	178.375	713.5	33.82	3923.75	12.96	116.64
2203	0	22	1	1	63	16	1288	0.135027	1	2	0	2	770	1.1	0	2014-11-14	26	68.4	169	23.95	78	686.65	21.32	85.28	11.2	100.8	125.142	500.57	27.22	2562.03	2.15	19.35
2204	0	22	1	1	63	16	1288	0.135027	1	0	0	3	724	1	0	2014-11-14	29	70.5	166	25.58	87	1341.17	72.91	291.64	37.5756	338.18	177.84	711.36	40.88	2425.74	11.75	105.75
2205	0	22	1	1	63	16	1288	0.135027	0	1	5	1	724	1	0	2014-11-14	52	68	158	27.17	92	713.76	64.1	256.4	22.4689	202.22	63.785	255.14	13.96	1916.35	7.13	64.17
2206	0	22	1	1	63	16	1288	0.135027	1	2	0	1	724	1	0	2014-11-14	21	76.4	178	24.11	80	1030.69	48.8225	195.29	31.46	283.14	138.067	552.27	33.12	2690.2	7.11	63.99
2207	0	22	1	1	63	16	1288	0.135027	1	2	1	2	724	1	0	2014-11-14	19	66.6	171	22.78	78	1020.11	67.395	269.58	40.6611	365.95	96.145	384.58	30.45	2635.33	11.79	106.11
2208	0	22	1	1	63	16	1288	0.135027	1	1	0	2	724	1	0	2014-11-14	34	65.6	171	22.43	82.15	1053.49	68.315	273.26	31.4089	282.68	124.388	497.55	29.97	2315.87	6.21	55.89
2209	0	22	1	1	63	16	1288	0.135027	1	1	1	1	724	1	0	2014-11-14	35	72.7	165	26.87	86.35	675.8	21.16	84.64	16.1422	145.28	111.472	445.89	21.92	1355.23	3.05	27.45
2210	0	22	1	1	63	16	1288	0.135027	0	1	1	3	724	1	0	2014-11-14	33	74.1	153	31.7	106	747.19	57	228	28.5067	256.56	65.655	262.62	15.05	2031.32	9	81
2211	0	22	1	1	63	16	1288	0.135027	1	2	2	1	724	1	0	2014-11-14	38	68.5	158	27.61	98.5	1005.8	34.0775	136.31	36.2811	326.53	135.738	542.95	27.25	3608.81	10.08	90.72
2212	0	22	1	1	63	16	1288	0.135027	1	0	0	1	724	1	0	2014-11-14	26	88.9	178	28.03	102.65	1181.21	74.51	298.04	34.23	308.07	143.773	575.09	22.76	3021.78	8.57	77.13
2213	0	22	1	1	63	16	1288	0.135027	1	0	0	4	1400	1.9	1	2014-11-14	27	88.2	171	30.2	94.75	1199.08	58.7425	234.97	47.7744	429.97	132.785	531.14	18.9	3464.88	14	126
2214	0	22	1	1	63	16	1288	0.135027	1	1	1	1	968	1.3	0	2014-11-14	29	71.6	164	26.62	90	616.3	48.1425	192.57	16.3444	147.1	69.1575	276.63	9.12	1550.53	3.45	31.05
2215	0	22	1	1	63	16	1288	0.135027	1	1	2	2	724	1	0	2014-11-14	35	72.8	165	26.74	85.5	678.75	23.1325	92.53	14.9433	134.49	112.933	451.73	29.74	3335.64	4.1	36.9
2216	0	22	1	1	63	16	1288	0.135027	1	2	6	0	724	1	0	2014-11-14	49	78.7	163	29.62	97.25	1240.13	70.635	282.54	63.1889	568.7	97.2225	388.89	26.93	3260	20.29	182.61
2217	0	22	1	1	63	16	1288	0.135027	1	1	1	1	724	1	0	2014-11-14	28	70.2	159	27.73	87.5	985.09	57.455	229.82	37.6156	338.54	104.185	416.74	6.02	1879.21	10.67	96.03
2218	0	22	1	1	63	16	1288	0.135027	1	1	1	2	724	1	0	2014-11-14	29	75.4	182	22.84	80.75	1146.91	71.9525	287.81	12.5889	113.3	186.45	745.8	25.88	3112.56	4.92	44.28
2219	0	22	1	1	63	16	1288	0.135027	1	1	5	1	724	1	0	2014-11-14	54	60.8	162	23.2	82	1167.54	74.0175	296.07	40.1378	361.24	127.558	510.23	15.69	1740.5	10.16	91.44
2220	0	22	1	1	63	16	1288	0.135027	1	2	2	2	724	1	0	2014-11-14	35	88.9	181	27.14	97.65	803.15	57.1675	228.67	32.55	292.95	70.38	281.52	5.2	1562.91	10.15	91.35
2221	0	22	1	1	63	16	1288	0.135027	1	3	4	1	724	1	0	2014-11-14	56	65.6	165	24.18	82.6	1112.71	51.6275	206.51	31.43	282.87	155.83	623.32	28.38	2899.64	6.77	60.93
2222	0	22	1	1	63	16	1288	0.135027	1	2	2	2	853	1.2	0	2014-11-14	58	66	155	27.33	102.25	1250.82	68.89	275.56	49.3167	443.85	132.852	531.41	25.63	3711.3	15.54	139.86
2223	0	22	1	1	63	16	1288	0.135027	0	1	3	1	724	1	0	2014-11-14	38	60.4	149	27.21	84.15	583.46	36.8525	147.41	21.5278	193.75	60.575	242.3	10.44	1783.78	5.52	49.68
2224	0	22	1	1	63	16	1288	0.135027	1	1	3	1	724	1	0	2014-11-14	59	57.1	161	22.03	79.55	1197.78	84.6525	338.61	84.78	763.02	24.035	96.14	14.44	3271.25	27.81	250.29
2225	0	22	1	1	63	16	1288	0.135027	1	0	0	2	724	1	0	2014-11-14	21	84.9	180	26.2	85.15	1078.72	76.4975	305.99	30.7633	276.87	123.968	495.87	27.36	2637.11	8.08	72.72
2226	0	22	1	1	63	16	1288	0.135027	1	1	2	1	724	1	0	2014-11-14	31	54.7	159	21.58	75.5	1081.33	63.5175	254.07	27.6767	249.09	144.542	578.17	22.25	3214.88	6.82	61.38
2227	0	22	1	1	63	16	1288	0.135027	1	2	1	1	724	1	0	2014-11-14	21	67.2	163	25.45	81.75	1433.7	77.19	308.76	43.9789	395.81	182.282	729.13	35.32	3414.17	11.61	104.49
2228	0	22	1	1	63	16	1288	0.135027	1	1	2	2	800	1.1	0	2014-11-14	40	77.1	172	26.06	96.95	1393.19	79.525	318.1	67.1278	604.15	117.733	470.93	19.92	7149.74	24.3	218.7
2229	0	22	1	1	63	16	1288	0.135027	1	0	0	2	724	1	0	2014-11-14	25	103.9	175	33.93	101.75	948.88	51.89	207.56	26.0856	234.77	126.638	506.55	14.35	1837.41	6.3	56.7
2230	0	22	1	1	63	16	1288	0.135027	1	1	1	3	724	1	0	2014-11-14	21	91.5	174	30.29	103	889.55	63.75	255	30.8533	277.68	89.17	356.68	12.38	2540.62	7.01	63.09
2231	0	22	1	1	63	16	1288	0.135027	1	0	0	2	724	1	0	2014-11-14	19	61.4	160	23.95	76.75	1313.39	81.025	324.1	57.0011	513.01	119.07	476.28	28.82	4251.64	16.83	151.47
2232	0	22	1	1	63	16	1288	0.135027	1	2	1	1	724	1	0	2014-11-14	29	72.8	165	26.74	90	1298.98	57.4575	229.83	42.0167	378.15	172.75	691	22.65	3058.12	9.38	84.42
2233	0	22	1	1	63	16	1288	0.135027	1	1	4	1	724	1	0	2014-11-14	29	65.2	169	22.96	85.5	1472.32	75.67	302.68	65.4722	589.25	145.095	580.38	23.52	4870.59	22.59	203.31
2234	0	22	1	1	63	16	1288	0.135027	1	1	3	1	724	1	0	2014-11-14	49	83.5	168	29.58	104.75	1370.09	85.27	341.08	38.1544	343.39	171.407	685.63	29.01	3296.37	8.21	73.89
2235	0	22	1	1	63	16	1288	0.135027	1	1	0	2	724	1	0	2014-11-14	21	68	174	22.43	79.5	1554.9	71.365	285.46	62.4656	562.19	176.812	707.25	28.78	2631.36	12.91	116.19
2301	0	23	2	1	60	9	542	0.226937	1	0	0	3	760	1	0	2014-11-29	21	61.9	163	23.3	85.5	485.31	17.9175	71.67	14.0222	126.2	71.8575	287.43	17.25	1507.29	5.17	46.53
2302	0	23	2	1	60	9	542	0.226937	1	0	2	1	800	1.1	0	2014-11-29	43	48.1	153	20.55	75	1507.4	115.998	463.99	52.5333	472.8	142.65	570.6	24.06	2586.22	11.85	106.65
2303	0	23	2	1	60	9	542	0.226937	1	0	0	1	724	1	0	2014-11-29	24	72.7	177	23.21	83.45	367.55	23.295	93.18	6.59111	59.32	53.765	215.06	32.01	2369.33	2.73	24.57
2304	0	23	2	1	60	9	542	0.226937	1	0	0	3	724	1	0	2014-11-29	29	68.3	169	23.91	82	1072.37	70.225	280.9	35.4978	319.48	118	472	22.59	1905.22	9.39	84.51
2305	0	23	2	1	60	9	542	0.226937	1	0	0	2	724	1	0	2014-11-29	17	52.2	158	20.91	71.75	1723.1	120.215	480.86	33.6389	302.75	234.873	939.49	29.91	2765.41	10.42	93.78
2306	0	23	2	1	60	9	542	0.226937	1	2	1	3	1000	1.4	0	2014-11-29	27	63.3	166	22.97	83.75	899.12	63.1975	252.79	26.4333	237.9	102.108	408.43	27.07	3146.32	7.86	70.74
2307	0	23	2	1	60	9	542	0.226937	1	2	3	1	724	1	0	2014-11-29	36	68.8	178	21.71	80.75	475.34	25.99	103.96	4.94556	44.51	81.7175	326.87	20.05	1393.59	1.5	13.5
2308	0	23	2	1	60	9	542	0.226937	1	0	0	2	724	1	0	2014-11-29	32	58.9	161	22.72	82	327.74	13.41	53.64	1.62333	14.61	64.87	259.48	18.93	1090.84	0.58	5.22
2309	0	23	2	1	60	9	542	0.226937	1	0	0	3	1050	1.5	0	2014-11-29	23	81.5	171	27.87	90	820.65	53.0875	212.35	19.1022	171.92	109.168	436.67	21.15	1871.53	4.35	39.15
2310	0	23	2	1	60	9	542	0.226937	1	0	1	1	724	1	0	2014-11-29	32	98.8	178	31.18	108.5	552.63	49.785	199.14	11.5522	103.97	62.3825	249.53	16.5	1381.89	3.44	30.96
2311	0	23	2	1	60	9	542	0.226937	1	1	2	0	724	1	0	2014-11-29	63	44.9	157	18.22	68.5	311.2	29.5275	118.11	7.11778	64.06	32.2375	128.95	9.28	1010.9	2.78	25.02
2312	0	23	2	1	60	9	542	0.226937	1	2	3	2	1100	1.5	0	2014-11-29	28	81.5	167	29.22	99.5	1284.55	34.3625	137.45	32.0156	288.14	214.74	858.96	32.99	3688.76	6.3	56.7
2313	0	23	2	1	60	9	542	0.226937	1	1	3	1	1400	1.9	0	2014-11-29	42	81.2	165	29.83	98.25	927.76	44.6125	178.45	24.9811	224.83	131.12	524.48	23.59	2504.09	5.48	49.32
2314	0	23	2	1	60	9	542	0.226937	1	1	1	1	1000	1.4	0	2014-11-29	44	79.7	171	27.26	96	572.42	23.6	94.4	10.8411	97.57	95.1125	380.45	16.75	1360.21	3.13	28.17
2315	0	23	2	1	60	9	542	0.226937	1	1	7	0	724	1	0	2014-11-29	59	62.5	165	22.96	82.25	1219.86	52.1525	208.61	44.5956	401.36	152.472	609.89	26.11	2484	16.07	144.63
2316	0	23	2	1	60	9	542	0.226937	1	0	0	2	724	1	0	2014-11-29	21	84.5	168	29.94	93.9	1045.28	58.425	233.7	30.5989	275.39	134.048	536.19	6.31	1289.6	7.82	70.38
2317	0	23	2	1	60	9	542	0.226937	1	1	1	3	724	1	0	2014-11-29	25	75	161	28.93	96	623.21	64.6475	258.59	11.4833	103.35	84.1825	336.73	26.42	2163.72	3.54	31.86
2318	0	23	2	1	60	9	542	0.226937	1	2	0	1	724	1	0	2014-11-29	23	66.2	169	23.18	75.75	998.79	56.7775	227.11	31.2389	281.15	122.632	490.53	21.06	2178.58	7.98	71.82
2319	0	23	2	1	60	9	542	0.226937	1	2	0	2	759	1	0	2014-11-29	20	63	167	22.59	75.75	1289.14	44.535	178.14	35.1756	316.58	198.605	794.42	22.79	1960.21	9.04	81.36
2320	0	23	2	1	60	9	542	0.226937	1	1	0	2	724	1	0	2014-11-29	23	78.3	170	27.09	85.5	639.11	27	108	26.1111	235	74.25	297	11.66	1898.45	6.55	58.95
2321	0	23	2	1	60	9	542	0.226937	1	2	1	2	724	1	0	2014-11-29	42	53.6	163	20.17	73.5	715.75	38.2675	153.07	36.1178	325.06	59.405	237.62	5.43	1259.8	10.51	94.59
2322	0	23	2	1	60	9	542	0.226937	1	2	0	3	724	1	0	2014-11-29	23	86.3	159	34.14	105.75	526.46	35.1075	140.43	19.5744	176.17	52.4675	209.87	12.02	1183.31	4.98	44.82
2323	0	23	2	1	60	9	542	0.226937	1	1	0	1	747	1	0	2014-11-29	35	84.1	172	28.43	103	757.6	60.77	243.08	22.8511	205.66	77.2125	308.85	18.3	1865.81	5.19	46.71
2324	0	23	2	1	60	9	542	0.226937	1	0	0	3	724	1	0	2014-11-29	30	70.2	156	28.85	91.1	1197.66	71.3925	285.57	53.9656	485.69	106.603	426.41	17.3	2037.53	12.24	110.16
2325	0	23	2	1	60	9	542	0.226937	1	1	0	1	724	1	0	2014-11-29	25	66.4	169	23.25	77.15	825.63	44.7025	178.81	22.8222	205.4	110.355	441.42	23.85	2249.17	4.97	44.73
2326	0	23	2	1	60	9	542	0.226937	1	0	2	2	850	1.2	0	2014-11-29	34	82.5	172	27.89	101.5	1174.11	86.85	347.4	47.5344	427.81	99.725	398.9	10.63	2243.59	11.37	102.33
2327	0	23	2	1	60	9	542	0.226937	1	2	2	1	724	1	0	2014-11-29	35	60.1	157	24.38	80.5	1053.15	60.8975	243.59	38.2844	344.56	116.25	465	39.05	1833.75	11.47	103.23
2328	0	23	2	1	60	9	542	0.226937	1	2	0	1	724	1	0	2014-11-29	20	92.3	181	28.17	98	1704.79	59.6875	238.75	60.5178	544.66	230.347	921.39	116.07	4803.4	22.65	203.85
2329	0	23	2	1	60	9	542	0.226937	1	2	0	3	747	1	0	2014-11-29	41	50.9	161	19.64	79	888.88	70.785	283.14	26.3389	237.05	92.1725	368.69	19.38	1848.66	7.03	63.27
2330	0	23	2	1	60	9	542	0.226937	1	2	0	1	800	1.1	0	2014-11-29	43	70.4	162	26.83	91	1544.86	78.725	314.9	55.3622	498.26	182.925	731.7	40.64	2653.86	4.71	42.39
2331	0	23	2	1	60	9	542	0.226937	1	0	0	2	724	1	0	2014-11-29	31	63	172	21.3	79	583.12	29.055	116.22	5.34889	48.14	104.69	418.76	28.56	1779.26	1.71	15.39
2332	0	23	2	1	60	9	542	0.226937	1	2	1	1	800	1.1	0	2014-11-29	26	84.9	172	28.7	92	1134.07	75.15	300.6	47.7089	429.38	101.022	404.09	20.23	2210.69	16.27	146.43
2333	0	23	2	1	60	9	542	0.226937	1	2	0	2	772	1.1	0	2014-11-29	18	75.3	182	22.73	80.95	885.71	56.3025	225.21	19.4867	175.38	121.282	485.13	21.31	1845.55	4.97	44.73
2334	0	23	2	1	60	9	542	0.226937	1	4	6	3	1450	2	0	2014-11-29	52	91.8	164	34.13	107.5	878.77	71.685	286.74	30.1567	271.41	80.155	320.62	12.98	2408.04	13.23	119.07
2335	0	23	2	1	60	9	542	0.226937	1	1	6	2	724	1	0	2014-11-29	72	59	169	20.66	75.65	1353.41	85.795	343.18	46.0878	414.79	148.86	595.44	28.95	2132.83	12.71	114.39
2336	0	23	2	1	60	9	542	0.226937	1	0	1	2	724	1	0	2014-11-29	18	72.5	167	26	84.6	723.98	46.54	186.16	18.5867	167.28	92.6375	370.55	32.61	1421.68	4.59	41.31
2337	0	23	2	1	60	9	542	0.226937	1	2	1	1	724	1	0	2014-11-29	44	61.5	162	23.43	91.5	831.96	75.63	302.52	30.4611	274.15	63.825	255.3	20.29	2079.36	8.65	77.85
2338	0	23	2	1	60	9	542	0.226937	1	1	2	2	1200	1.7	0	2014-11-29	41	69.9	166	25.37	89.15	707.07	39.1375	156.55	22.6111	203.5	86.755	347.02	22.78	1926.77	5.4	48.6
2339	0	23	2	1	60	9	542	0.226937	1	1	0	3	724	1	0	2014-11-29	36	73.4	160	28.67	102	755.99	63.2425	252.97	27.3578	246.22	64.2	256.8	17.44	1669.86	7.91	71.19
2340	0	23	2	1	60	9	542	0.226937	1	2	1	1	724	1	0	2014-11-29	37	59.8	166	21.7	75.25	1130.88	133.282	533.13	16.4233	147.81	112.485	449.94	30.5	2450.27	4.64	41.76
2401	1	24	2	1	61	7	724	0.213889	1	4	2	2	1476	2	0	2014-12-02	32	74.7	166	27.11	92.25	677.28	49.6602	198.641	17.7973	160.176	79.6162	318.465	20.9923	1781.42	4.01827	36.1644
2402	1	24	2	1	61	7	724	0.213889	1	0	0	1	724	1	0	2014-12-02	24	106.7	167	38.26	116.3	605.16	53.373	213.492	19.7109	177.398	53.5679	214.272	9.85317	1399.44	4.40915	39.6823
2403	1	24	2	1	61	7	724	0.213889	1	2	0	2	724	1	0	2014-12-02	21	72.4	167	25.96	81.5	1139.41	54.0516	216.206	24.3738	219.364	175.959	703.836	37.3493	1318.01	5.1158	46.0422
2404	1	24	2	1	61	7	724	0.213889	1	2	1	1	724	1	0	2014-12-02	26	69	171	23.6	80	800.45	50.8274	203.31	20.0326	180.294	104.212	416.849	13.9958	1293.33	4.49338	40.4404
2405	1	24	2	1	61	7	724	0.213889	1	1	0	1	736	1	0	2014-12-02	34	96.5	169	33.79	109.5	841.83	63.2076	252.831	21.0786	189.708	99.8239	399.296	21.7518	1831	4.65757	41.9181
2406	1	24	2	1	61	7	724	0.213889	1	2	1	2	1270	1.8	1	2014-12-02	26	57.4	167	20.58	75	755.45	63.1286	252.514	24.8874	223.986	69.7378	278.951	18.6057	2088.49	6.31717	56.8545
2407	1	24	2	1	61	7	724	0.213889	1	0	0	3	981	1.4	1	2014-12-02	26	65.1	172	22.01	80	452.7	35.1174	140.47	7.23164	65.0848	61.7865	247.146	6.90997	1176.68	1.95224	17.5702
2408	1	24	2	1	61	7	724	0.213889	1	0	0	3	724	1	0	2014-12-02	26	57.9	168	20.51	75.5	793.15	52.823	211.292	15.0545	135.49	111.592	446.369	22.5586	1531.05	3.45477	31.0929
2409	1	24	2	1	61	7	724	0.213889	1	2	1	0	724	1	0	2014-12-02	35	70.8	165	26.01	86.4	805.88	65.3604	261.441	24.7206	222.485	80.4892	321.957	19.6226	2693.61	6.32717	56.9445
2410	1	24	2	1	61	7	724	0.213889	1	1	2	3	770	1.1	0	2014-12-02	34	89.5	165	32.87	108	728.23	53.7144	214.858	23.6315	212.683	75.1718	300.687	12.8908	1440.13	5.18018	46.6216
2411	1	24	2	1	61	7	724	0.213889	1	1	1	2	724	1	0	2014-12-02	30	72	174	23.78	88.2	1074.39	60.9249	243.7	33.1528	298.375	133.08	532.32	23.4283	2340.87	8.30797	74.7717
2412	1	24	2	1	61	7	724	0.213889	0	1	1	5	1321	1.8	0	2014-12-02	34	57.6	157	23.37	77.35	934.28	40.3154	161.262	46.1881	415.693	89.331	357.324	11.2309	1504.12	22.1182	199.064
2413	1	24	2	1	61	7	724	0.213889	0	0	2	1	724	1	0	2014-12-02	26	63.2	160	24.69	90.75	515.83	38.3326	153.33	19.7169	177.452	46.2623	185.049	7.54577	909.713	4.91384	44.2246
2414	1	24	2	1	61	7	724	0.213889	1	4	2	0	724	1	0	2014-12-02	57	62.6	162	23.85	83.25	799.56	47.7719	191.088	12.8205	115.384	123.273	493.092	19.573	2245.74	4.319	38.871
2415	1	24	2	1	61	7	724	0.213889	1	2	4	2	1031	1.4	1	2014-12-02	55	65.8	161	25.38	93.5	624.71	53.5725	214.29	21.3583	192.225	54.5486	218.195	10.7282	1450.26	4.66338	41.9704
2416	1	24	2	1	61	7	724	0.213889	1	1	1	1	1474	2	0	2014-12-02	61	119.9	170	41.49	129.8	626.57	50.1901	200.76	12.1593	109.433	79.0951	316.381	10.7282	1482.85	2.65518	23.8966
2417	1	24	2	1	61	7	724	0.213889	1	2	3	2	1165	1.6	1	2014-12-02	51	51.3	155	21.35	74	759.4	52.8352	211.341	25.7364	231.627	79.107	316.428	12.2454	1575.73	6.52198	58.6978
2418	1	24	2	1	61	7	724	0.213889	1	0	0	2	736	1	0	2014-12-02	40	59.4	163	22.36	74.05	957.33	53.4159	213.664	31.7207	285.487	114.545	458.181	23.9804	2487.59	6.37207	57.3486
2419	1	24	2	1	61	7	724	0.213889	1	0	2	3	981	1.4	0	2014-12-02	33	71.5	175	23.35	83.75	757.72	62.3466	249.386	14.7366	132.629	93.9254	375.702	23.698	1829.82	3.78239	34.0415
2420	1	24	2	1	61	7	724	0.213889	1	2	1	1	724	1	0	2014-12-02	33	78	161	30.09	101	679.35	58.8364	235.346	25.0576	225.519	54.6204	218.481	10.7412	1311.32	6.11188	55.0069
2421	1	24	2	1	61	7	724	0.213889	1	0	0	4	982	1.4	1	2014-12-02	22	72.2	184	21.33	79.4	1466.71	124.544	498.177	38.319	344.871	155.914	623.658	24.5088	1592.7	15.8295	142.465
2422	1	24	2	1	61	7	724	0.213889	1	0	0	3	981	1.4	0	2014-12-02	26	98.4	175	32.13	109.05	514.57	35.6371	142.548	14.1832	127.649	61.093	244.372	12.1544	1023.07	3.72104	33.4894
2423	1	24	2	1	61	7	724	0.213889	1	2	1	2	890	1.2	0	2014-12-02	24	62.2	167	22.3	77.25	838.85	50.8944	203.578	22.3667	201.3	108.492	433.969	21.6776	2423.32	5.13727	46.2354
2424	1	24	2	1	61	7	724	0.213889	1	1	2	1	1200	1.7	1	2014-12-02	41	72.5	166	26.31	91.75	484.08	30.3362	121.345	11.3265	101.939	65.1979	260.792	12.4737	948.174	2.44778	22.03
2425	1	24	2	1	61	7	724	0.213889	1	1	2	3	1168	1.6	1	2014-12-02	38	71.2	172	24.07	85	660.31	48.9442	195.777	24.743	222.687	60.4616	241.846	11.9098	1331.62	6.17118	55.5406
2426	1	24	2	1	61	7	724	0.213889	1	2	0	3	724	1	0	2014-12-02	24	54.9	160	21.45	73	800.02	44.5567	178.227	15.267	137.403	121.099	484.395	23.1894	1561.52	3.08677	27.7809
2427	1	24	2	1	61	7	724	0.213889	1	1	1	2	982	1.4	1	2014-12-02	33	88.9	170	30.76	107.25	999.57	56.9623	227.849	49.8467	448.62	80.7751	323.1	13.9753	1929.62	16.6206	149.585
2428	1	24	2	1	61	7	724	0.213889	1	2	1	2	980	1.4	0	2014-12-02	22	85.5	166	31.03	97	525.77	33.1498	132.599	7.96533	71.688	80.3714	321.485	12.2398	1196.08	1.63248	14.6923
2429	1	24	2	1	61	7	724	0.213889	1	1	4	2	1165	1.6	0	2014-12-02	16	70.6	159	27.93	92.65	655.24	54.4917	217.967	12.8441	115.597	80.4192	321.677	12.2484	1520.53	2.78478	25.063
2430	1	24	2	1	61	7	724	0.213889	1	0	1	2	1478	2	1	2014-12-02	31	85.5	167	30.66	100.25	913.18	71.8573	287.429	19.2365	173.128	113.156	452.623	14.8037	1641.71	6.62978	59.668
2431	1	24	2	1	61	7	724	0.213889	1	1	0	2	725	1	0	2014-12-02	27	82.5	167	29.58	97.35	1276.26	65.0561	260.224	16.8412	151.571	216.117	864.47	53.336	1611.64	3.39441	30.5497
2432	1	24	2	1	61	7	724	0.213889	1	2	1	2	1168	1.6	1	2014-12-02	48	80.5	159	31.84	105.15	606.06	52.6058	210.423	13.7232	123.508	68.0309	272.124	18.6744	1834.58	3.73992	33.6593
2433	1	24	2	1	61	7	724	0.213889	1	2	3	1	724	1	0	2014-12-02	43	72.4	170	25.05	87.3	397.65	24.1518	96.6071	9.22673	83.0406	54.5008	218.003	10.7195	1052.41	1.90658	17.1592
2434	1	24	2	1	61	7	724	0.213889	0	1	6	1	981	1.4	1	2014-12-02	41	59.1	154	24.92	77.25	856.22	41.6716	166.686	38.6887	348.198	85.3338	341.335	21.1455	2946.18	13.1037	117.933
2435	1	24	2	1	61	7	724	0.213889	1	1	8	1	724	1	0	2014-12-02	47	78.7	171	26.91	96.5	678.44	58.8079	235.232	9.19586	82.7627	90.1118	360.447	13.4968	1290.62	2.29509	20.6558
2501	1	25	1	1	60	14	2063	0.129578	1	2	2	2	1110	1.5	0	2014-11-26	38	86.3	163	32.48	99.2	862.92	58.5225	234.09	39.6822	357.14	67.92	271.68	8.63	2030.55	10.5	94.5
2502	1	25	1	1	60	14	2063	0.129578	1	2	4	2	882	1.2	0	2014-11-26	30	64.8	166	23.52	79.6	1059.14	50.245	200.98	34.4344	309.91	137.065	548.26	25.81	3037.1	13.57	122.13
2503	1	25	1	1	60	14	2063	0.129578	0	1	3	1	750	1	0	2014-11-26	49	77.9	160	30.43	99.65	547.86	38.085	152.34	5.80778	52.27	85.8125	343.25	30.56	893.324	1.47	13.23
2504	1	25	1	1	60	14	2063	0.129578	1	1	0	3	1100	1.5	0	2014-11-26	38	85.6	171	29.27	91.25	943.19	68.065	272.26	29.1811	262.63	102.075	408.3	12.32	1964.16	6.92	62.28
2505	1	25	1	1	60	14	2063	0.129578	1	0	0	3	724	1	0	2014-11-26	24	64.2	174	21.2	75.85	732.02	46.9625	187.85	16.8411	151.57	98.15	392.6	25.52	1558.97	4.05	36.45
2506	1	25	1	1	60	14	2063	0.129578	1	2	2	1	800	1.1	0	2014-11-26	41	69.3	148	31.64	92.35	1052.81	66.7025	266.81	30.6978	276.28	127.43	509.72	27.52	1727.09	7.93	71.37
2507	1	25	1	1	60	14	2063	0.129578	1	1	1	1	724	1	0	2014-11-26	67	83.9	166	30.45	103.45	759.12	50.9425	203.77	12.1722	109.55	111.448	445.79	27.31	1179.51	3.75	33.75
2508	1	25	1	1	60	14	2063	0.129578	1	2	2	3	776	1.1	0	2014-11-26	33	69.4	168	24.59	83.4	1007.64	80.8725	323.49	22.9356	206.42	119.433	477.73	18.55	2353.47	5.54	49.86
2509	1	25	1	1	60	14	2063	0.129578	1	2	2	1	870	1.2	0	2014-11-26	32	70.8	162	26.98	0	808.73	44.0425	176.17	15.4211	138.79	123.445	493.78	27.3	1671.49	4.35	39.15
2510	1	25	1	1	60	14	2063	0.129578	1	1	0	2	724	1	0	2014-11-26	21	76.6	173	25.59	82.6	1104.23	75.61	302.44	29.8	268.2	133.398	533.59	30.67	2125.9	8.63	77.67
2511	1	25	1	1	60	14	2063	0.129578	1	1	2	3	4500	6.2	1	2014-11-26	50	70.5	164	26.21	93.4	821.34	58.99	235.96	25.0367	225.33	90.0125	360.05	13.26	2306.9	6.58	59.22
2512	1	25	1	1	60	14	2063	0.129578	1	2	0	2	724	1	0	2014-11-26	18	65.6	171	22.43	78.5	819.4	42.24	168.96	15.8056	142.25	127.047	508.19	29	1909.77	3.08	27.72
2513	1	25	1	1	60	14	2063	0.129578	1	1	0	3	1200	1.7	0	2014-11-26	31	96.6	182	29.16	101.5	630.89	58.18	232.72	8.28444	74.56	80.905	323.62	13.23	840.467	2.29	20.61
2514	1	25	1	1	60	14	2063	0.129578	1	0	0	1	724	1	0	2014-11-26	18	62.8	167	22.52	73.85	519.45	19.9875	79.95	2.67111	24.04	103.862	415.45	26.83	968.575	0.55	4.95
2515	1	25	1	1	60	14	2063	0.129578	0	1	3	1	724	1	0	2014-11-26	52	65.4	156	26.87	90.95	744.7	12.7	50.8	2.36778	21.31	168.145	672.58	15.05	500.423	0.42	3.78
2516	1	25	1	1	60	14	2063	0.129578	0	1	3	2	724	1	0	2014-11-26	42	59.5	150	26.44	81.25	203.11	7.9175	31.67	5.15667	46.41	31.2575	125.03	2.22	306.084	2.25	20.25
2517	1	25	1	1	60	14	2063	0.129578	1	2	3	2	819	1.1	0	2014-11-26	28	66.7	168	23.63	81	937.09	55.12	220.48	25.0833	225.75	122.715	490.86	20.4	1823.01	5.43	48.87
2518	1	25	1	1	60	14	2063	0.129578	1	0	2	3	724	1	1	2014-11-26	31	80.3	179	25.06	92.65	1617.65	159.365	637.46	53.03	477.27	125.73	502.92	29.93	4100.72	14.03	126.27
2519	1	25	1	1	60	14	2063	0.129578	0	0	0	4	993	1.4	1	2014-11-26	25	57.1	159	22.59	72.45	1261.15	109.088	436.35	32.2133	289.92	133.722	534.89	18.28	3343.22	8.02	72.18
2520	1	25	1	1	60	14	2063	0.129578	1	2	0	3	724	1	0	2014-11-26	35	83.4	165	30.63	96.25	431.3	22.865	91.46	10.2056	91.85	61.9975	247.99	15.12	735.344	2.53	22.77
2521	1	25	1	1	60	14	2063	0.129578	1	0	0	2	724	1	0	2014-11-26	23	76.8	175	25.08	81.25	428.24	38.7975	155.19	5.14556	46.31	56.685	226.74	3.55	363.916	1.47	13.23
2522	1	25	1	1	60	14	2063	0.129578	1	2	2	2	724	1	0	2014-11-26	34	105.4	178	33.27	108	758.32	84.1375	336.55	18.3089	164.78	64.2475	256.99	14.69	1688.98	4.32	38.88
2523	1	25	1	1	60	14	2063	0.129578	1	0	1	3	738	1	0	2014-11-26	21	95.2	181	29.06	93.1	994.24	49.165	196.66	11.1289	100.16	174.352	697.41	41.75	2423.76	2.61	23.49
2524	1	25	1	1	60	14	2063	0.129578	1	1	1	3	910	1.3	0	2014-11-26	30	72.7	169	25.45	89.4	936.85	56.2725	225.09	24.0756	216.68	123.77	495.08	15.65	1760.1	6.83	61.47
2525	1	25	1	1	60	14	2063	0.129578	1	0	0	3	1050	1.5	1	2014-11-26	26	76.5	166	27.76	84.75	774.12	43.1275	172.51	18.24	164.16	109.365	437.46	17.24	1380.16	4.77	42.93
2526	1	25	1	1	60	14	2063	0.129578	1	1	1	3	1900	2.6	0	2014-11-26	35	80.4	176	25.96	88.5	859.95	71.1025	284.41	18.8311	169.48	101.515	406.06	14.76	1568.66	4.94	44.46
2527	1	25	1	1	60	14	2063	0.129578	1	2	0	2	819	1.1	0	2014-11-26	41	81.7	179	25.5	92.65	759.17	87.525	350.1	11.0622	99.56	77.3775	309.51	15.34	979.562	3.28	29.52
2528	1	25	1	1	60	14	2063	0.129578	1	2	2	3	724	1	0	2014-11-26	39	67.2	162	25.61	86.45	771.3	50.6	202.4	24.1544	217.39	87.8775	351.51	15.36	1675.8	5.25	47.25
2529	1	25	1	1	60	14	2063	0.129578	1	1	4	1	724	1	0	2014-11-26	53	69.6	160	27.19	109.2	605.74	36.9775	147.91	11.17	100.53	89.3275	357.31	24.36	1606.51	3	27
2530	1	25	1	1	60	14	2063	0.129578	1	1	0	3	819	1.1	0	2014-11-26	25	58.4	166	21.19	74.25	851.37	68.795	275.18	15.7111	141.4	108.698	434.79	28.51	1611.93	3.15	28.35
2531	1	25	1	1	60	14	2063	0.129578	0	4	4	2	800	1.1	1	2014-11-26	52	82.3	167	29.51	103.85	644.96	25.765	103.06	12.7333	114.6	106.828	427.31	12.91	1182.31	4.16	37.44
2532	1	25	1	1	60	14	2063	0.129578	1	2	0	3	724	1	0	2014-11-26	25	71.3	174	23.55	80.35	903.89	76.7575	307.03	14.1356	127.22	117.41	469.64	26.34	1906.92	3.56	32.04
2533	1	25	1	1	60	14	2063	0.129578	1	2	4	1	872	1.2	0	2014-11-26	28	78.8	168	27.92	91.5	1113.32	126.82	507.28	26	234	93.01	372.04	24.85	2868.23	6.59	59.31
2534	1	25	1	1	60	14	2063	0.129578	1	1	3	1	724	1	0	2014-11-26	38	77.7	163	29.24	96.65	712.49	22.415	89.66	16.2244	146.02	119.203	476.81	17.29	1983.95	3.75	33.75
2535	1	25	1	1	60	14	2063	0.129578	0	2	1	1	819	1.1	0	2014-11-26	33	66.8	158	26.76	87.95	1066.49	53.465	213.86	47.2711	425.44	106.797	427.19	18.67	2015.2	6.09	54.81
2536	1	25	1	1	60	14	2063	0.129578	0	2	0	3	724	1	0	2014-11-26	24	69.3	161	26.74	75.75	641.05	52.24	208.96	10.8133	97.32	83.69	334.76	14.24	589.091	2.68	24.12
2537	1	25	1	1	60	14	2063	0.129578	1	0	1	2	724	1	0	2014-11-26	23	64.1	163	24.13	78.1	869.74	45.5125	182.05	36.1178	325.06	90.6575	362.63	16.45	1186.73	4.72	42.48
2538	1	25	1	1	60	14	2063	0.129578	1	0	0	3	724	1	0	2014-11-26	28	68.7	170	23.77	77.5	1334.67	53.5475	214.19	43.5711	392.14	182.085	728.34	23.7	2416.94	8.34	75.06
2539	1	25	1	1	60	14	2063	0.129578	1	0	0	1	736	1	0	2014-11-26	33	68.1	164	25.32	86.65	836.68	62.37	249.48	11.2222	101	121.55	486.2	25.87	705.73	2.95	26.55
2540	1	25	1	1	60	14	2063	0.129578	0	0	2	2	724	1	0	2014-11-26	31	84.6	157	34.32	103	890.2	62.34	249.36	29.6178	266.56	155.91	623.64	30.82	1713.7	4.79	43.11
2541	1	25	1	1	60	14	2063	0.129578	1	0	1	2	724	1	0	2014-11-26	35	76.1	165	27.95	95.85	655.15	57.03	228.12	7.32556	65.93	90.275	361.1	16.02	900.525	2.2	19.8
2542	1	25	1	1	60	14	2063	0.129578	1	1	3	3	1500	2.1	0	2014-11-26	36	83.1	186	24.02	86.25	1295.65	89.7875	359.15	51.8467	466.62	117.47	469.88	26.1	2858.26	7.23	65.07
2543	1	25	1	1	60	14	2063	0.129578	1	2	0	3	724	1	0	2014-11-26	26	78.3	170	27.09	82.9	1029.79	62.9925	251.97	40.8489	367.64	102.543	410.17	17.92	1590.26	5.96	53.64
2544	1	25	1	1	60	14	2063	0.129578	1	0	0	3	724	1	0	2014-11-26	25	64.8	169	22.69	76.75	462.76	10.8175	43.27	10.1178	91.06	82.1075	328.43	3.42	1131.56	2.28	20.52
2545	1	25	1	1	60	14	2063	0.129578	1	1	2	2	1800	2.5	0	2014-11-26	39	62.1	163	23.37	83.75	863.59	42.8875	171.55	28.8622	259.76	108.07	432.28	17.9	1777.68	5.12	46.08
2546	1	25	1	1	60	14	2063	0.129578	1	2	7	1	817	1.1	1	2014-11-26	34	71.7	171	24.52	87.25	1268.17	60.675	242.7	53.6444	482.8	135.667	542.67	31.8	2433.01	8.59	77.31
2601	0	26	2	1	64	9	542	0.226937	1	2	2	1	724	1	0	2014-12-10	41	61.9	163	23.3	77.5	688.56	58.8969	235.588	14.7567	132.81	80.0427	320.171	18.2515	2581.57	3.87202	34.8482
2602	0	26	2	1	64	9	542	0.226937	1	2	3	1	724	1	0	2014-12-10	32	55.4	166	20.1	69.6	650.81	38.3454	153.382	7.63809	68.7428	107.172	428.689	21.546	2704	1.9426	17.4834
2603	0	26	2	1	64	9	542	0.226937	1	1	3	2	1137	1.6	0	2014-12-10	44	58.4	160	22.81	80.25	1761.58	98.0216	392.086	50.8546	457.691	227.95	911.799	28.5425	3346.97	16.0715	144.643
2604	0	26	2	1	64	9	542	0.226937	1	2	1	1	760	1	0	2014-12-10	26	84.9	169	29.73	89	635.89	49.8663	199.465	10.1693	91.5241	86.2264	344.905	18.884	2296.96	2.03142	18.2828
2605	0	26	2	1	64	9	542	0.226937	0	3	7	1	724	1	0	2014-12-10	59	66.6	157	27.02	85	557.14	31.7712	127.085	22.3755	201.379	57.1679	228.672	10.6409	1256.64	5.41667	48.75
2606	0	26	2	1	64	9	542	0.226937	0	0	0	3	724	1	0	2014-12-10	24	57.7	160	22.54	72.75	527.41	16.1957	64.7828	22.7413	204.672	64.4892	257.957	11.5545	1265.2	8.07037	72.6333
2607	0	26	2	1	64	9	542	0.226937	1	1	4	1	724	1	0	2014-12-10	60	78.1	163	29.4	104	539.73	44.5229	178.092	18.4137	165.724	48.9798	195.919	9.85317	1333.34	4.45677	40.1109
2608	0	26	2	1	64	9	542	0.226937	1	1	2	2	1120	1.5	0	2014-12-10	27	80	171	27.36	91.1	1052.41	47.5545	190.218	40.0735	360.662	125.383	501.532	13.3793	4799.79	16.5592	149.033
2609	0	26	2	1	64	9	542	0.226937	1	1	3	1	1300	1.8	0	2014-12-10	45	64.9	169	22.72	88.05	700.94	46.3721	185.488	21.7821	196.039	79.8536	319.414	15.4827	2847.88	6.17815	55.6034
2610	0	26	2	1	64	9	542	0.226937	1	2	5	1	1120	1.5	0	2014-12-10	69	63.3	164	23.54	87.9	420.62	16.2788	65.1151	13.2516	119.264	59.0611	236.244	10.3162	1438.03	3.20117	28.8105
2611	0	26	2	1	64	9	542	0.226937	1	1	7	1	1100	1.5	0	2014-12-10	45	69.8	168	24.73	90	449.36	21.7788	87.1151	6.24834	56.2351	76.5012	306.005	24.3265	3224.94	2.84251	25.5826
2612	0	26	2	1	64	9	542	0.226937	1	1	2	1	780	1.1	0	2014-12-10	45	67	173	22.39	83.45	1303.68	93.7762	375.105	22.1489	199.34	182.309	729.238	37.5838	2968.18	7.26703	65.4033
2613	0	26	2	1	64	9	542	0.226937	1	2	3	1	724	1	0	2014-12-10	42	98.7	176	31.86	105.25	742.25	40.1688	160.675	9.16507	82.4856	124.772	499.089	23.8319	2318.7	1.51732	13.6559
2614	0	26	2	1	64	9	542	0.226937	1	1	5	2	724	1	0	2014-12-10	57	65.7	153	28.07	95.75	409.08	23.6717	94.6867	19.6278	176.65	34.4369	137.748	9.49158	1817.09	7.68699	69.1829
2615	0	26	2	1	64	9	542	0.226937	1	0	3	1	1120	1.5	1	2014-12-10	41	61	167	21.87	83.75	624.15	58.9988	235.995	14.2534	128.28	64.9682	259.873	19.1365	2093.72	5.48082	49.3274
2616	0	26	2	1	64	9	542	0.226937	1	2	3	1	850	1.2	0	2014-12-10	48	68.6	168	24.31	92	723.2	39.2081	156.832	21.5079	193.571	93.1988	372.795	12.8887	1280.54	5.36091	48.2482
2617	0	26	2	1	64	9	542	0.226937	1	1	2	1	1120	1.5	1	2014-12-10	49	54.8	168	19.42	70.45	907.58	53.4	213.6	11.4418	102.976	147.752	591.006	25.8396	2339.1	3.10632	27.9569
2618	0	26	2	1	64	9	542	0.226937	1	2	0	1	724	1	0	2014-12-10	34	58.3	164	21.68	71.5	1475.7	124.527	498.109	61.2644	551.38	106.553	426.211	29.4028	2755.12	17.4182	156.764
2619	0	26	2	1	64	9	542	0.226937	1	2	3	1	1120	1.5	0	2014-12-10	53	63.3	163	23.82	86	1075.76	39.8547	159.419	38.6768	348.091	142.063	568.251	8.4651	1867.04	7.74004	69.6604
2620	0	26	2	1	64	9	542	0.226937	1	1	1	1	1120	1.5	0	2014-12-10	32	79.9	160	31.21	100.25	1473.32	99.5317	398.127	38.0712	342.641	183.137	732.55	36.1552	2690.3	11.9345	107.411
2621	0	26	2	1	64	9	542	0.226937	1	1	2	1	1120	1.5	0	2014-12-10	38	93.7	160	36.6	113.5	1123.37	68.6469	274.588	32.1165	289.048	139.933	559.733	23.5015	2383.54	6.53214	58.7893
2622	0	26	2	1	64	9	542	0.226937	1	1	2	1	1100	1.5	0	2014-12-10	41	93.5	180	28.86	101	1673.97	84.3367	337.347	64.796	583.164	188.364	753.455	51.7257	3278.21	18.5172	166.655
2623	0	26	2	1	64	9	542	0.226937	1	0	3	1	1130	1.6	0	2014-12-10	47	83.3	171	28.49	93.75	819.74	73.6352	294.541	26.6872	240.185	71.2543	285.017	18.9522	2214.11	6.8776	61.8984
2624	0	26	2	1	64	9	542	0.226937	1	1	2	1	1120	1.5	0	2014-12-10	22	59.8	166	21.7	74.6	2132.59	176.225	704.9	74.595	671.355	189.085	756.338	38.4113	2622.85	18.4038	165.634
2625	0	26	2	1	64	9	542	0.226937	1	1	3	1	900	1.2	0	2014-12-10	47	61.2	157	24.83	90.9	703.38	24.7687	99.0748	4.94169	44.4752	139.958	559.831	24.9015	1140.11	0.997538	8.97784
2626	0	26	2	1	64	9	542	0.226937	1	2	1	1	724	1	0	2014-12-10	38	85.8	170	29.69	96.75	865.79	43.6362	174.545	25.7925	232.132	114.779	459.116	20.1179	1824.08	5.78032	52.0229
2627	0	26	2	1	64	9	542	0.226937	1	1	0	3	1500	2.1	0	2014-12-10	45	114	172	38.53	125.65	1870.01	128.19	512.761	128.129	1153.16	51.0234	204.094	13.3601	2480.45	59.1141	532.027
2628	0	26	2	1	64	9	542	0.226937	1	3	2	3	800	1.1	1	2014-12-10	33	99	172	33.46	116.25	1053.92	51.5813	206.325	44.0082	396.073	112.88	451.522	22.2273	2602.41	14.7735	132.961
2629	0	26	2	1	64	9	542	0.226937	1	1	1	1	724	1	0	2014-12-10	27	65.2	167	23.38	77.55	997.49	63.6554	254.622	12.7029	114.326	155.635	622.539	30.3036	2554.32	3.12976	28.1679
2630	0	26	2	1	64	9	542	0.226937	1	0	0	1	1136	1.6	0	2014-12-10	52	73	170	25.26	91.25	735.61	10.7372	42.9488	3.42942	30.8648	165.448	661.793	19.5467	1240.47	1.50877	13.5789
2631	0	26	2	1	64	9	542	0.226937	1	1	3	1	1100	1.5	0	2014-12-10	47	64.5	161	24.88	87.65	774.91	47.7126	190.85	30.1623	271.461	78.1489	312.596	19.794	1926.61	6.42384	57.8146
2632	0	26	2	1	64	9	542	0.226937	1	2	2	1	724	1	0	2014-12-10	58	92.4	174	30.52	109.25	1616.41	88.3823	353.529	77.3627	696.264	141.654	566.617	26.6156	4618.77	28.2545	254.291
2633	0	26	2	1	64	9	542	0.226937	1	1	2	1	1120	1.5	0	2014-12-10	42	88.8	163	33.42	106	541.92	32.2378	128.951	13.4977	121.479	72.8718	291.487	14.6271	1656.21	3.07608	27.6847
2634	0	26	2	1	64	9	542	0.226937	0	1	1	3	1120	1.5	0	2014-12-10	33	64.5	153	27.55	88.5	429.18	39.418	157.672	11.7984	106.186	41.3294	165.318	9.61707	1712.82	3.33348	30.0013
2635	0	26	2	1	64	9	542	0.226937	1	1	3	1	724	1	0	2014-12-10	61	87.2	165	32.03	106.75	698.55	45.8072	183.229	11.0429	99.3862	103.983	415.934	22.9306	1942.86	3.24996	29.2497
